# Supplementary material for: Lysophosphatidylethanolamine improves diastolic dysfunction by alleviating mitochondrial injury in the aging heart
Source: J Lipid Res. 2024 Nov 22;66(1):100713. doi: 10.1016/j.jlr.2024.100713 (PMC11719853; doi:10.1016/j.jlr.2024.100713)
Supplement: Supplemental Table S3 [file mmc2.xlsx]

## Sheet: Sheet1
ID	gene_name	T-FY1_count	T-FY4_count	T-FY7_count	T-FY8_count	T-F01_count	T-F03_count	T-F05_count	T-F06_count	log2FoldChange	pvalue	padj	regulated
ENSMUSG00000076612	Ighg2c	29	57	63	24	381	492	339	513	2.91365	1.59862e-30	2.32023e-26	up
ENSMUSG00000043613	Mmp3	115	182	314	78	2257	1995	1426	2416	3.18453	2.76882e-21	2.00933e-17	up
ENSMUSG00000018927	Ccl6	390	369	351	324	2380	2572	1450	3077	2.22953	2.30982e-18	1.11749e-14	up
ENSMUSG00000022602	Arc	27	73	68	28	372	399	296	356	2.4895	1.64223e-17	5.95883e-14	up
ENSMUSG00000030144	Clec4d	7	9	10	6	175	90	93	205	3.70935	1.28358e-16	3.72599e-13	up
ENSMUSG00000052477	C130026I21Rik	0	0	4	1	99	226	96	108	6.32456	1.59811e-15	3.86583e-12	up
ENSMUSG00000095041	--	311	412	609	308	1673	2959	1467	1992	1.8831	2.54775e-15	5.28259e-12	up
ENSMUSG00000068606	Gm4841	510	129	285	1351	15	9	8	41	-5.55596	2.18339e-14	3.96122e-11	down
ENSMUSG00000055489	Ano5	0	6	7	2	44	126	191	203	4.88623	1.34122e-12	2.16293e-09	up
ENSMUSG00000003882	Il7r	6	8	15	11	114	118	56	100	2.86468	1.87464e-12	2.72085e-09	up
ENSMUSG00000053166	Cdh22	48	47	69	14	441	377	364	414	2.75351	2.89045e-12	3.81382e-09	up
ENSMUSG00000023067	Cdkn1a	438	935	531	467	2696	3128	1932	2731	1.72255	6.59506e-12	7.97672e-09	up
ENSMUSG00000039232	Stx11	59	96	108	58	293	296	217	381	1.46921	9.09221e-12	1.01511e-08	up
ENSMUSG00000037016	Frem2	125	298	249	352	58	76	86	96	-2.10196	1.03771e-11	1.0758e-08	down
ENSMUSG00000019122	Ccl9	255	348	304	284	1195	1775	716	1564	1.66924	1.18429e-11	1.14592e-08	up
ENSMUSG00000049130	C5ar1	83	172	143	134	476	519	319	531	1.37568	1.36173e-11	1.18172e-08	up
ENSMUSG00000046805	Mpeg1	212	442	468	346	1150	1189	831	1577	1.284	1.38413e-11	1.18172e-08	up
ENSMUSG00000078853	Igtp	2042	1246	1556	4874	376	397	283	590	-3.08624	1.84479e-11	1.48751e-08	down
ENSMUSG00000042834	Nrep	479	409	578	456	76	195	181	192	-2.04578	8.54549e-11	6.52785e-08	down
ENSMUSG00000058624	Gda	154	403	617	450	2863	2407	1395	2377	2.11909	1.14895e-10	8.33794e-08	up
ENSMUSG00000071713	Csf2rb	72	77	126	84	415	526	231	413	1.70749	1.92373e-10	1.32957e-07	up
ENSMUSG00000079168	Cd209g	8	1	9	3	59	121	59	98	3.51738	4.12877e-10	2.72387e-07	up
ENSMUSG00000029053	Prkcz	47	56	117	39	278	354	267	310	1.8381	4.55446e-10	2.80647e-07	up
ENSMUSG00000039639	Kcne1	289	265	97	116	13	19	21	51	-3.46743	4.64071e-10	2.80647e-07	down
ENSMUSG00000025461	Scart1	5	6	7	5	87	72	86	40	3.25966	6.32126e-10	3.66987e-07	up
ENSMUSG00000032356	Rasgrf1	3	0	2	0	64	49	52	43	4.95812	7.5658e-10	4.22346e-07	up
ENSMUSG00000062488	Ifit3b	171	251	163	228	81	55	51	110	-1.91779	8.4385e-10	4.53616e-07	down
ENSMUSG00000020423	Btg2	1141	2725	1096	740	15281	10068	8798	8583	2.5215	9.27153e-10	4.80596e-07	up
ENSMUSG00000064294	Aox3	5	37	86	9	607	602	449	461	3.71013	1.03263e-09	5.16811e-07	up
ENSMUSG00000039109	F13a1	571	978	952	493	3235	4728	2096	2775	1.6869	1.153e-09	5.57819e-07	up
ENSMUSG00000030830	Itgal	37	103	139	130	515	495	344	687	1.92737	1.20928e-09	5.66177e-07	up
ENSMUSG00000090942	F830016B08Rik	194	1494	960	6372	97	93	156	164	-4.56126	1.3334e-09	6.04778e-07	down
ENSMUSG00000065987	Cd209b	3	1	4	0	90	349	32	61	5.56548	1.80543e-09	7.93966e-07	up
ENSMUSG00000029330	Cds1	76	111	103	63	226	430	324	363	1.49465	1.85992e-09	7.93966e-07	up
ENSMUSG00000008845	Cd163	203	530	884	446	3287	3396	1720	2347	2.04324	2.06586e-09	8.45469e-07	up
ENSMUSG00000050195	Scd4	392	454	461	135	2745	2468	2428	1908	2.31825	2.09707e-09	8.45469e-07	up
ENSMUSG00000025044	Msr1	53	82	98	91	518	251	299	463	1.84295	2.9548e-09	1.13243e-06	up
ENSMUSG00000003617	Cp	669	2269	2443	1439	11517	8006	8027	6632	2.01528	2.98359e-09	1.13243e-06	up
ENSMUSG00000059182	Skap2	131	261	322	189	630	763	531	664	1.13383	3.04291e-09	1.13243e-06	up
ENSMUSG00000036469	Marchf1	30	36	63	67	243	418	166	251	2.02379	5.06842e-09	1.83908e-06	up
ENSMUSG00000048330	Ric3	21	47	70	45	226	259	145	183	1.77623	6.74827e-09	2.33829e-06	up
ENSMUSG00000005413	Hmox1	148	284	271	213	659	650	454	694	1.0155	6.76645e-09	2.33829e-06	up
ENSMUSG00000038418	Egr1	2303	3443	1617	956	26632	16507	12412	11854	2.59428	1.02747e-08	3.46807e-06	up
ENSMUSG00000028195	Ccn1	1486	2350	963	768	21246	12925	8408	7082	2.73893	1.14623e-08	3.78099e-06	up
ENSMUSG00000073490	Ifi207	116	217	293	351	1406	1624	830	964	1.90976	1.22659e-08	3.95616e-06	up
ENSMUSG00000072109	A530040E14Rik	7	7	4	4	47	107	37	62	3.03469	1.4576e-08	4.59905e-06	up
ENSMUSG00000021091	Serpina3n	66	344	412	423	5397	3110	1395	2229	2.96354	1.646e-08	5.04717e-06	up
ENSMUSG00000074896	Ifit3	781	808	486	702	264	285	246	423	-1.69877	1.66918e-08	5.04717e-06	down
ENSMUSG00000022871	Fetub	16	8	48	4	545	195	173	321	3.68718	1.8755e-08	5.5553e-06	up
ENSMUSG00000044206	Vsig4	52	23	206	27	1758	608	607	1756	3.60275	1.93099e-08	5.60527e-06	up
ENSMUSG00000073418	C4b	832	1552	2864	803	12264	14460	3992	9222	2.3616	2.0394e-08	5.80388e-06	up
ENSMUSG00000118590	Gm15433	0	8	2	2	29	71	50	91	3.9152	2.17484e-08	6.07031e-06	up
ENSMUSG00000039716	Dock3	7	5	42	8	282	205	144	144	3.35151	2.25702e-08	6.18082e-06	up
ENSMUSG00000058099	Nfam1	80	191	111	102	406	575	311	504	1.46467	2.4883e-08	6.688e-06	up
ENSMUSG00000015340	Cybb	250	295	329	357	1072	1200	638	1054	1.23701	2.68991e-08	7.09842e-06	up
ENSMUSG00000030748	Il4ra	437	502	584	478	1309	1594	914	1529	0.965718	2.96442e-08	7.68315e-06	false
ENSMUSG00000118607	Gm7592	0	6	7	3	36	82	32	69	3.37599	3.31756e-08	8.44755e-06	up
ENSMUSG00000004730	Adgre1	181	431	317	276	729	913	689	1115	1.0992	3.46684e-08	8.67546e-06	up
ENSMUSG00000064373	Selenop	3744	6881	8415	5577	13609	14675	11242	17998	0.824176	4.09989e-08	1.00857e-05	false
ENSMUSG00000022651	Retnlg	4	12	5	12	78	62	74	55	2.64004	4.53638e-08	1.09735e-05	up
ENSMUSG00000021367	Edn1	83	75	157	91	308	411	271	366	1.31594	4.87089e-08	1.15895e-05	up
ENSMUSG00000020120	Plek	65	210	176	139	630	991	469	506	1.76165	5.02571e-08	1.1765e-05	up
ENSMUSG00000079808	--	0	0	0	1	33	100	23	25	6.75043	5.12934e-08	1.1817e-05	up
ENSMUSG00000031495	Cd209d	0	0	1	0	46	185	12	30	7.31404	6.43826e-08	1.46008e-05	up
ENSMUSG00000040613	Apobec1	113	157	183	141	295	367	287	385	0.742512	6.79678e-08	1.51767e-05	false
ENSMUSG00000026712	Mrc1	505	854	854	752	2656	3314	1690	1947	1.28666	7.29689e-08	1.60465e-05	up
ENSMUSG00000047604	Frat2	78	46	89	80	21	21	25	33	-2.02113	8.89712e-08	1.92736e-05	down
ENSMUSG00000024210	Ip6k3	164	160	123	187	18	46	57	71	-2.22566	9.27827e-08	1.98037e-05	down
ENSMUSG00000052837	Junb	975	1477	816	446	6861	4893	3703	5024	2.02721	9.73225e-08	2.04716e-05	up
ENSMUSG00000109372	Gm19410	6	19	24	22	117	94	59	127	2.08771	9.9331e-08	2.05956e-05	up
ENSMUSG00000048852	Gm12185	81	64	38	105	20	12	16	16	-2.65972	1.00892e-07	2.06246e-05	down
ENSMUSG00000049641	Vgll2	0	5	1	0	29	47	34	41	4.26438	1.16599e-07	2.35044e-05	up
ENSMUSG00000058818	Pirb	107	112	131	123	376	536	261	391	1.26727	1.2634e-07	2.51192e-05	up
ENSMUSG00000027386	Fbln7	37	43	36	15	262	193	103	292	2.22947	1.29839e-07	2.54659e-05	up
ENSMUSG00000034641	Cd300ld	94	149	106	97	489	334	286	488	1.40799	1.37065e-07	2.65249e-05	up
ENSMUSG00000062783	Csprs	1	5	1	0	22	64	29	73	4.2879	1.48668e-07	2.83916e-05	up
ENSMUSG00000073489	Ifi204	96	245	183	152	646	863	393	567	1.46714	1.50735e-07	2.84125e-05	up
ENSMUSG00000041481	Serpina3g	37	37	52	22	191	293	90	247	2.00347	1.67843e-07	3.12317e-05	up
ENSMUSG00000007122	Casq1	65	346	362	129	22	30	38	88	-2.70348	1.86736e-07	3.43074e-05	down
ENSMUSG00000026749	Nek6	91	139	140	116	379	367	222	434	1.09511	1.93141e-07	3.47126e-05	up
ENSMUSG00000025909	Sntg1	0	5	10	4	91	37	45	72	3.37354	1.93725e-07	3.47126e-05	up
ENSMUSG00000076617	Ighm	416	200	958	247	9354	19460	1676	2019	3.7386	2.00548e-07	3.5497e-05	up
ENSMUSG00000021250	Fos	378	1323	1444	215	10003	6831	5595	4156	2.70953	2.03771e-07	3.5633e-05	up
ENSMUSG00000040747	Cd53	81	166	180	125	389	651	287	466	1.28605	2.24354e-07	3.86043e-05	up
ENSMUSG00000023947	Nfkbie	36	57	68	41	120	183	157	161	1.21411	2.26083e-07	3.86043e-05	up
ENSMUSG00000009114	2610028H24Rik	4	17	35	3	229	253	99	112	3.27192	2.55345e-07	4.30939e-05	up
ENSMUSG00000059498	Fcgr3	252	388	327	283	810	914	550	991	0.940704	2.87707e-07	4.79975e-05	false
ENSMUSG00000023913	Pla2g7	126	169	303	124	887	644	485	662	1.52052	3.26563e-07	5.38606e-05	up
ENSMUSG00000021047	Nova1	53	81	101	41	262	322	202	216	1.46698	3.37367e-07	5.47509e-05	up
ENSMUSG00000037405	Icam1	161	508	572	303	1641	1183	1095	1713	1.52015	3.39505e-07	5.47509e-05	up
ENSMUSG00000007888	Crlf1	11	42	20	16	195	272	56	185	2.57404	3.69993e-07	5.90119e-05	up
ENSMUSG00000112023	Lilr4b	51	131	102	133	432	405	281	369	1.43755	3.95503e-07	6.23949e-05	up
ENSMUSG00000022180	Slc7a8	29	93	122	98	430	478	214	398	1.77737	4.86904e-07	7.59884e-05	up
ENSMUSG00000036913	Trim67	24	65	129	24	538	365	219	455	2.39074	5.07239e-07	7.83198e-05	up
ENSMUSG00000024679	Ms4a6d	46	97	117	111	336	315	200	375	1.31919	5.37924e-07	8.21834e-05	up
ENSMUSG00000095351	Igkv3-2	0	0	0	0	369	10	27	231	9.33943	6.14129e-07	9.28486e-05	up
ENSMUSG00000044043	Pcdhb14	46	73	103	84	179	218	173	282	1.0572	6.65078e-07	9.95149e-05	up
ENSMUSG00000070044	Fam149a	106	178	208	142	368	389	285	418	0.794427	6.81506e-07	0.000100932	false
ENSMUSG00000026090	Cracdl	19	30	61	18	151	200	121	124	1.85765	6.92044e-07	0.000101458	up
ENSMUSG00000068115	Ninl	33	61	91	15	272	296	207	274	2.03084	7.08681e-07	0.000102858	up
ENSMUSG00000030747	Dgat2	6175	5795	8140	7792	2215	5081	3659	4944	-1.28543	7.48143e-07	0.000107189	down
ENSMUSG00000079190	--	4	2	0	0	44	147	32	31	4.82854	7.53294e-07	0.000107189	up
ENSMUSG00000038521	C1s1	503	761	1216	671	2867	3883	1710	2214	1.36951	8.00504e-07	0.000112801	up
ENSMUSG00000032053	Pou2af1	1	8	8	13	89	505	90	30	4.15916	8.12642e-07	0.00011341	up
ENSMUSG00000000290	Itgb2	212	232	226	208	659	766	408	787	1.10515	9.04054e-07	0.000124966	up
ENSMUSG00000035673	Sbno2	218	583	493	458	1749	1464	902	1591	1.31478	9.34575e-07	0.000127061	up
ENSMUSG00000054072	Iigp1	1429	2223	2589	8217	1007	725	855	993	-2.43776	9.36717e-07	0.000127061	down
ENSMUSG00000044583	Tlr7	24	86	56	104	359	475	243	291	1.94057	1.08976e-06	0.000145801	up
ENSMUSG00000039747	Orai2	21	45	23	45	110	212	113	167	1.71273	1.09497e-06	0.000145801	up
ENSMUSG00000004110	Cacna1e	4	11	16	6	57	532	207	19	4.10456	1.19965e-06	0.000157467	up
ENSMUSG00000019997	Ccn2	2942	8413	5630	1793	45255	24897	18608	20945	2.21322	1.20428e-06	0.000157467	up
ENSMUSG00000026177	Slc11a1	85	114	108	96	323	265	213	313	1.03759	1.23253e-06	0.000159723	up
ENSMUSG00000029417	Cxcl9	175	186	95	231	20	34	31	100	-2.45976	1.26492e-06	0.00016247	down
ENSMUSG00000021127	Zfp36l1	1008	1756	1908	1458	2706	3292	2490	3219	0.526323	1.36592e-06	0.000173904	false
ENSMUSG00000022066	Entpd4b	32	22	24	11	280	452	697	33	3.63341	1.37918e-06	0.000174064	up
ENSMUSG00000033365	Ipo13	1426	1346	1290	1538	650	873	880	1111	-1.15408	1.48946e-06	0.000186362	down
ENSMUSG00000051906	Cd209f	63	32	42	14	202	488	226	259	2.41974	1.65812e-06	0.000205692	up
ENSMUSG00000026930	Gpsm1	2361	2338	2668	2448	1447	1768	1572	2446	-0.913237	1.77618e-06	0.000217973	false
ENSMUSG00000026971	Itgb6	261	240	157	182	34	111	68	105	-1.94027	1.78715e-06	0.000217973	down
ENSMUSG00000044786	Zfp36	1037	2116	1278	735	8361	5785	4191	4309	1.74873	1.90567e-06	0.00023049	up
ENSMUSG00000030142	Clec4e	0	2	1	3	50	25	20	28	3.97655	2.01814e-06	0.000242077	up
ENSMUSG00000004609	Cd33	86	151	107	118	269	449	278	333	1.08732	2.0391e-06	0.000242585	up
ENSMUSG00000030724	Cd19	4	7	5	9	21	379	166	25	4.11919	2.06064e-06	0.000243155	up
ENSMUSG00000047592	Nxpe5	8	18	7	13	57	125	43	74	2.23724	2.37146e-06	0.000277576	up
ENSMUSG00000015766	Eps8	316	622	820	442	1929	1407	1134	1892	1.15789	2.44653e-06	0.000283415	up
ENSMUSG00000020363	Gfpt2	197	824	494	281	2603	2544	1295	1681	1.82995	2.4604e-06	0.000283415	up
ENSMUSG00000022488	Nckap1l	118	262	246	229	512	983	483	630	1.19424	2.56006e-06	0.000292572	up
ENSMUSG00000030787	Lyve1	257	740	1411	639	4677	4067	1837	3390	1.87031	2.69868e-06	0.000306005	up
ENSMUSG00000040659	Efhd2	566	925	1459	808	5299	3114	1956	3552	1.52233	3.05025e-06	0.000343188	up
ENSMUSG00000033730	Egr3	41	232	69	27	1143	842	523	520	2.71537	3.15419e-06	0.000350795	up
ENSMUSG00000030365	Clec2i	14	0	128	9	40	73	1	19	-0.475696	0.713882	0.835992	false
ENSMUSG00000043003	Rasef	11	44	62	12	260	229	129	163	2.29484	3.2432e-06	0.000356605	up
ENSMUSG00000024673	Ms4a1	15	9	15	10	22	28	24	26	0.575286	0.195587	0.403118	false
ENSMUSG00000029019	Nppb	725	3405	2344	1085	20226	5239	7631	13748	2.323	3.32346e-06	0.000359975	up
ENSMUSG00000102692	Dchs2	3	23	60	15	255	139	166	221	2.69053	3.36833e-06	0.000362133	up
ENSMUSG00000031778	Cx3cl1	158	324	230	203	658	528	571	1089	1.20723	3.42134e-06	0.000365127	up
ENSMUSG00000038642	Ctss	553	666	589	487	1423	1500	1100	1931	0.909801	3.47188e-06	0.000366646	false
ENSMUSG00000020901	Pik3r5	20	59	73	36	162	363	118	218	1.80134	3.4861e-06	0.000366646	up
ENSMUSG00000026656	Fcgr2b	180	381	352	278	854	1303	648	731	1.16952	3.5612e-06	0.000370659	up
ENSMUSG00000017737	Mmp9	75	62	49	50	384	279	266	196	1.79982	3.57533e-06	0.000370659	up
ENSMUSG00000002699	Lcp2	58	76	74	56	152	170	212	241	1.1258	3.66023e-06	0.00037677	up
ENSMUSG00000018593	Sparc	7511	11014	12553	8917	6043	8645	7321	11266	-0.699695	3.7783e-06	0.000384271	false
ENSMUSG00000079197	Psme2	1617	513	580	759	171	313	204	405	-2.30193	3.78605e-06	0.000384271	down
ENSMUSG00000030170	Wnt5b	86	107	84	81	43	61	29	62	-1.35244	4.01241e-06	0.000404417	down
ENSMUSG00000056423	Uts2b	17	13	24	3	151	55	167	126	2.75379	4.06461e-06	0.000406853	up
ENSMUSG00000029591	Ung	625	406	323	490	69	153	205	228	-2.03253	4.15553e-06	0.000413105	down
ENSMUSG00000085632	Gm12381	11	33	31	40	143	108	135	108	1.74124	4.2272e-06	0.000417371	up
ENSMUSG00000059824	Dbp	285	1523	2881	2611	501	359	310	669	-2.33947	4.29861e-06	0.000421554	down
ENSMUSG00000052684	Jun	826	2099	1763	837	9817	5390	3976	4526	1.76326	4.33493e-06	0.000422262	up
ENSMUSG00000026072	Il1r1	174	494	584	338	1367	1178	925	1266	1.22342	4.45401e-06	0.000428055	up
ENSMUSG00000028982	Slc25a33	384	275	333	411	145	184	148	287	-1.39312	4.45872e-06	0.000428055	down
ENSMUSG00000060376	Bckdha	785	1164	1075	1171	585	821	706	1099	-0.836721	4.48287e-06	0.000428055	false
ENSMUSG00000040522	Tlr8	3	76	46	27	352	257	220	340	2.64056	4.53721e-06	0.000430412	up
ENSMUSG00000029254	Stap1	3	11	9	7	35	73	56	34	2.34692	4.72883e-06	0.000445677	up
ENSMUSG00000031239	Itm2a	432	375	523	406	256	238	280	365	-1.06122	4.77073e-06	0.000446725	down
ENSMUSG00000075224	Lrrc55	23	70	19	39	1	4	9	9	-3.14202	5.05261e-06	0.000470087	down
ENSMUSG00000032487	Ptgs2	25	118	163	18	1595	873	463	294	3.08652	5.09079e-06	0.000470623	up
ENSMUSG00000027398	Il1b	17	37	20	28	177	71	97	175	1.93518	5.68454e-06	0.000522186	up
ENSMUSG00000016024	Lbp	103	215	343	174	773	780	433	653	1.29745	6.16614e-06	0.000562864	up
ENSMUSG00000029380	Cxcl1	22	79	46	13	388	183	214	204	2.30975	6.41211e-06	0.000581659	up
ENSMUSG00000026202	Tuba4a	16950	10861	7225	11796	3658	5625	5354	6173	-1.7191	6.54425e-06	0.000589958	down
ENSMUSG00000006587	Snai3	131	11	42	58	7	12	8	6	-3.50086	7.07217e-06	0.000633614	down
ENSMUSG00000021322	Aoah	37	69	61	69	181	209	116	188	1.12989	7.21986e-06	0.000642878	up
ENSMUSG00000022146	Osmr	227	696	791	598	2137	1644	1366	2076	1.28628	7.52783e-06	0.000666213	up
ENSMUSG00000005364	Il5ra	2	0	0	0	25	281	43	3	6.91043	7.61083e-06	0.000669476	up
ENSMUSG00000022372	Sla	30	55	89	91	280	514	219	196	1.79528	7.98999e-06	0.000697279	up
ENSMUSG00000101941	Gm28979	75	46	56	54	4	5	9	31	-2.81291	8.06698e-06	0.000697279	down
ENSMUSG00000034936	Arl4d	455	578	567	223	1785	1770	1530	1380	1.41464	8.07103e-06	0.000697279	up
ENSMUSG00000026104	Stat1	1724	1012	623	1285	417	597	368	553	-1.83392	8.19925e-06	0.000704165	down
ENSMUSG00000030359	Pzp	10	13	49	10	129	105	123	106	2.18982	8.35841e-06	0.000713612	up
ENSMUSG00000071714	Csf2rb2	39	61	47	57	284	193	114	195	1.5216	8.49237e-06	0.000720808	up
ENSMUSG00000027339	Rassf2	108	350	362	150	907	1244	529	903	1.52173	8.62034e-06	0.000727416	up
ENSMUSG00000079164	Tlr5	20	46	36	41	149	187	88	112	1.49671	8.77438e-06	0.000736135	up
ENSMUSG00000030107	Usp18	268	515	196	274	121	194	110	189	-1.50175	9.35315e-06	0.00077607	down
ENSMUSG00000026603	Smyd2	651	874	528	866	207	312	361	590	-1.48295	9.35922e-06	0.00077607	down
ENSMUSG00000012889	Podnl1	0	2	4	3	28	20	31	25	3.18165	9.41079e-06	0.00077607	up
ENSMUSG00000018168	Ikzf3	11	15	10	14	64	363	130	30	3.09024	1.00833e-05	0.000826834	up
ENSMUSG00000040483	Xaf1	594	426	412	545	314	423	426	534	-0.730775	0.0168586	0.107177	false
ENSMUSG00000046688	Tifa	43	87	95	76	217	189	152	225	0.980683	1.02983e-05	0.000835025	false
ENSMUSG00000021596	Mctp1	30	40	66	19	162	178	96	159	1.54181	1.067e-05	0.000860356	up
ENSMUSG00000034459	Ifit1	532	774	291	589	253	318	168	310	-1.55674	1.10012e-05	0.000882163	down
ENSMUSG00000101389	Ms4a4a	21	89	98	46	253	359	183	217	1.6512	1.20363e-05	0.00095986	up
ENSMUSG00000030732	Chrdl2	0	6	12	0	78	66	60	45	3.55182	1.22667e-05	0.000972357	up
ENSMUSG00000031204	Asb12	108	102	98	134	24	63	57	62	-1.5861	1.23879e-05	0.000972357	down
ENSMUSG00000037321	Tap1	665	767	654	1077	504	552	406	581	-1.09821	1.2394e-05	0.000972357	down
ENSMUSG00000030737	Slco2b1	279	402	453	472	1019	995	757	961	0.799105	1.26059e-05	0.000983664	false
ENSMUSG00000035064	Eef2k	589	734	811	756	521	727	593	720	-0.613856	1.26921e-05	0.000985095	false
ENSMUSG00000069874	Irgm2	3702	1590	1986	1538	1247	1804	1455	2075	-0.992578	0.0154659	0.102309	false
ENSMUSG00000066363	Serpina3f	5	7	8	6	63	71	45	19	2.54792	1.33876e-05	0.00102808	up
ENSMUSG00000022949	Clic6	0	13	32	3	149	295	87	108	3.47608	1.37372e-05	0.00104938	up
ENSMUSG00000071203	Naip5	16	37	40	34	101	124	93	87	1.2868	1.38826e-05	0.00105493	up
ENSMUSG00000026786	Apbb1ip	72	107	196	107	297	403	241	363	1.03833	1.43845e-05	0.00108738	up
ENSMUSG00000070509	Rgma	664	958	1108	978	501	729	691	988	-0.785065	1.45227e-05	0.00109214	false
ENSMUSG00000021187	Tc2n	1	3	3	6	70	55	13	30	3.28782	1.47034e-05	0.00110003	up
ENSMUSG00000030865	Chp2	39	67	76	24	190	235	155	159	1.45842	1.49421e-05	0.00111215	up
ENSMUSG00000076615	Ighg3	0	1	0	0	29	17	6	28	5.5821	1.50885e-05	0.00111732	up
ENSMUSG00000007877	Tcap	38106	18282	29487	25440	15251	12271	13445	15003	-1.49095	1.51667e-05	0.00111741	down
ENSMUSG00000020143	Dock2	99	107	136	132	320	802	314	347	1.45075	1.60157e-05	0.001174	up
ENSMUSG00000002897	Il17ra	55	170	144	146	471	371	297	445	1.24231	1.62204e-05	0.00118303	up
ENSMUSG00000038147	Cd84	39	109	103	74	243	279	177	222	1.12307	1.64278e-05	0.00119216	up
ENSMUSG00000031129	Slc9a9	85	103	117	95	206	305	189	257	0.817707	1.66957e-05	0.00120558	false
ENSMUSG00000053113	Socs3	96	223	289	139	2373	763	492	687	2.22574	1.68455e-05	0.00121038	up
ENSMUSG00000050335	Lgals3	312	313	566	113	1756	1103	1117	1884	1.76469	1.7398e-05	0.00124391	up
ENSMUSG00000063193	Cd300lb	16	13	17	20	82	63	48	77	1.58543	1.86261e-05	0.0013252	up
ENSMUSG00000045573	Penk	96	62	163	76	318	534	247	381	1.44887	1.90147e-05	0.00134624	up
ENSMUSG00000024968	Rcor2	167	65	98	107	11	28	28	63	-2.34749	1.9592e-05	0.00138038	down
ENSMUSG00000028909	Ptpru	91	178	302	66	675	622	458	657	1.57761	1.9814e-05	0.00138928	up
ENSMUSG00000027009	Itga4	36	137	102	96	345	460	241	268	1.4527	2.01941e-05	0.00140912	up
ENSMUSG00000021456	Fbp2	867	268	311	401	44	118	154	207	-2.44259	2.05821e-05	0.00142932	down
ENSMUSG00000008035	Mid1ip1	991	855	1660	1942	474	583	659	1101	-1.4131	2.11054e-05	0.00145668	down
ENSMUSG00000024201	Kdm4b	619	781	891	745	604	708	581	910	-0.558566	2.11767e-05	0.00145668	false
ENSMUSG00000022500	Litaf	422	545	442	502	1240	1384	817	1412	0.88086	2.16619e-05	0.00148302	false
ENSMUSG00000039264	Gimap3	40	44	45	24	190	495	192	85	2.20786	2.18132e-05	0.00148637	up
ENSMUSG00000035184	Fam124a	63	244	298	161	646	676	456	727	1.36263	2.24212e-05	0.00151864	up
ENSMUSG00000091199	Gm2619	0	1	0	3	10	22	34	47	4.36382	2.2496e-05	0.00151864	up
ENSMUSG00000003228	Grk5	350	1216	996	731	2153	2033	2154	3256	1.17181	2.33543e-05	0.00156928	up
ENSMUSG00000046879	Irgm1	694	1005	820	1923	471	639	515	640	-1.42741	2.39929e-05	0.00160476	down
ENSMUSG00000018171	Vmp1	582	845	879	754	1719	1806	1375	1528	0.657129	2.43552e-05	0.00162152	false
ENSMUSG00000042622	Maff	152	455	280	219	1042	949	546	952	1.26744	2.46121e-05	0.00163114	up
ENSMUSG00000015950	Ncf1	103	140	172	103	383	657	226	403	1.24801	2.50065e-05	0.00164974	up
ENSMUSG00000029093	Sorcs2	426	465	429	454	159	413	148	284	-1.32534	2.52968e-05	0.00166135	down
ENSMUSG00000021262	Evl	426	569	595	396	378	467	390	460	-0.655579	2.6207e-05	0.00171337	false
ENSMUSG00000043557	Mdga1	477	375	310	262	105	150	120	299	-1.63514	2.65706e-05	0.00172935	down
ENSMUSG00000019278	Dpep1	1053	960	2089	983	4361	4097	2597	3862	1.1446	2.67064e-05	0.00173043	up
ENSMUSG00000008136	Fhl2	24968	20579	16439	24626	4468	8128	12997	13195	-1.66078	2.6828e-05	0.00173058	down
ENSMUSG00000094546	Ighv1-26	0	1	0	1	67	47	7	10	5.62094	2.79172e-05	0.00179288	up
ENSMUSG00000024087	Cyp1b1	98	353	978	204	2538	2082	1578	2097	2.08026	2.83684e-05	0.00181383	up
ENSMUSG00000115924	Gm19277	170	109	96	86	49	39	39	73	-1.74166	2.94201e-05	0.00187282	down
ENSMUSG00000072844	G530011O06Rik	10	6	28	36	113	114	99	122	2.07308	3.01553e-05	0.00191042	up
ENSMUSG00000022378	Cyrib	347	504	512	419	792	891	703	922	0.467577	3.0274e-05	0.00191042	false
ENSMUSG00000020577	Tspan13	1254	1353	1409	1464	612	1051	922	1349	-0.955107	3.05525e-05	0.00191965	false
ENSMUSG00000032596	Uba7	778	881	626	1034	500	654	406	624	-1.09136	3.22184e-05	0.00201208	down
ENSMUSG00000029321	Slc10a6	59	89	221	126	778	615	271	418	1.72234	3.23927e-05	0.00201208	up
ENSMUSG00000034614	Pik3ip1	887	767	1398	1345	693	824	626	922	-0.969038	3.24396e-05	0.00201208	false
ENSMUSG00000026435	Slc45a3	74	165	313	108	831	639	393	561	1.5522	3.30743e-05	0.00204272	up
ENSMUSG00000030302	Atp2b2	8	22	76	11	203	321	185	102	2.53153	3.34727e-05	0.00205857	up
ENSMUSG00000022215	Fitm1	2739	1092	1121	1315	310	584	614	922	-1.97041	3.41716e-05	0.00208468	down
ENSMUSG00000026069	Il1rl1	15	26	37	28	122	181	48	112	1.7049	3.41845e-05	0.00208468	up
ENSMUSG00000074652	Myh7b	811	964	307	604	75	155	298	327	-2.16503	3.47052e-05	0.00210758	down
ENSMUSG00000097636	Mirt1	0	1	0	0	18	78	12	4	6.05527	3.5287e-05	0.00213398	up
ENSMUSG00000039578	Ccser1	8	22	21	14	82	71	52	52	1.61346	3.64433e-05	0.00219476	up
ENSMUSG00000019577	Pdk4	5687	9072	6143	8477	17564	24191	17242	17344	0.93987	3.75615e-05	0.00225276	false
ENSMUSG00000033538	Casp4	101	99	120	66	344	295	234	276	1.14214	3.78587e-05	0.00226124	up
ENSMUSG00000047880	Cxcr5	1	9	3	8	22	358	111	9	4.16154	3.83125e-05	0.00227897	up
ENSMUSG00000032911	Cspg4	526	1118	918	829	460	851	431	696	-0.905963	3.86982e-05	0.00229251	false
ENSMUSG00000026073	Il1r2	0	2	3	6	34	42	22	20	3.03529	3.95076e-05	0.00233095	up
ENSMUSG00000041362	Shtn1	55	127	77	93	199	283	208	256	1.00496	4.05638e-05	0.00237451	up
ENSMUSG00000027375	Mal	158	206	336	224	943	423	701	860	1.28765	4.05731e-05	0.00237451	up
ENSMUSG00000101655	2310040G24Rik	277	83	123	99	31	50	43	72	-2.18167	4.11526e-05	0.00239875	down
ENSMUSG00000021876	Rnase4	879	1297	2266	1042	3588	4152	2602	3482	0.95328	4.1572e-05	0.0024135	false
ENSMUSG00000026979	Psd4	26	61	51	35	97	209	96	166	1.28647	4.18183e-05	0.00241813	up
ENSMUSG00000003464	Pex19	1542	2026	2094	2130	1556	1875	1701	1999	-0.56225	4.22082e-05	0.00243099	false
ENSMUSG00000044338	Aplnr	676	1055	524	635	25	53	223	340	-2.66375	4.2808e-05	0.00245579	down
ENSMUSG00000013846	St3gal1	451	1052	1220	985	2022	2557	1602	2806	0.877754	4.3892e-05	0.00250807	false
ENSMUSG00000085151	1110018N20Rik	91	54	69	55	14	41	25	32	-1.7897	4.44681e-05	0.00253102	down
ENSMUSG00000027540	Ptpn1	291	675	709	535	1268	1509	926	1393	0.813302	4.60754e-05	0.00260964	false
ENSMUSG00000005800	Mmp8	3	4	9	11	86	51	52	22	2.62272	4.62089e-05	0.00260964	up
ENSMUSG00000096255	Dynlt1b	87	66	92	69	48	51	37	42	-1.27606	4.64901e-05	0.00261028	down
ENSMUSG00000063275	Hacd1	900	688	562	731	280	417	435	522	-1.31655	4.658e-05	0.00261028	down
ENSMUSG00000028268	Gbp3	1111	474	562	573	393	466	479	557	-1.07607	0.00811075	0.072132	false
ENSMUSG00000046768	Rhoj	605	1273	1070	686	2250	2189	1606	2396	0.816567	4.79091e-05	0.00266418	false
ENSMUSG00000047307	Pcdhb13	7	12	7	11	55	51	23	59	1.89247	5.17669e-05	0.00286773	up
ENSMUSG00000053358	Gm9905	128	91	80	155	14	29	33	81	-2.09911	5.28728e-05	0.00291785	down
ENSMUSG00000048031	Fcrl5	73	94	78	77	44	70	57	76	-0.837705	0.00097553	0.0210777	false
ENSMUSG00000033998	Kcnk1	0	3	1	4	10	33	23	47	3.36123	5.82421e-05	0.00318991	up
ENSMUSG00000031994	Adamts8	68	232	336	49	727	751	791	808	1.87421	5.98155e-05	0.00326377	up
ENSMUSG00000033685	Ucp2	2268	3088	5196	2133	8394	10336	5576	9055	0.995918	6.05816e-05	0.00329319	false
ENSMUSG00000037922	Bank1	24	29	17	30	104	488	149	58	2.50718	6.1166e-05	0.00331255	up
ENSMUSG00000037946	Fgd3	26	53	54	42	128	197	85	126	1.20058	6.27877e-05	0.00338774	up
ENSMUSG00000024621	Csf1r	1145	1185	1495	927	3359	3311	1942	3628	0.911278	6.36158e-05	0.00341127	false
ENSMUSG00000029238	Clock	364	1046	769	591	1875	1702	1669	1773	0.975831	6.36939e-05	0.00341127	false
ENSMUSG00000035606	Ky	156	255	256	475	11	56	110	120	-2.38759	6.56471e-05	0.00350295	down
ENSMUSG00000094420	Igkv10-96	0	2	2	1	200	51	3	3	5.44151	6.70592e-05	0.00356519	up
ENSMUSG00000056596	Trnp1	90	63	259	55	704	634	290	577	1.86417	6.83848e-05	0.0036224	up
ENSMUSG00000057969	Sema3b	621	575	552	484	160	331	274	524	-1.31135	6.8846e-05	0.00363357	down
ENSMUSG00000007097	Atp1a2	16798	10897	10327	10439	8035	10590	9913	14845	-0.697986	0.0345325	0.155412	false
ENSMUSG00000094164	Ighv2-3	0	0	0	1	133	36	3	1	6.80854	7.04656e-05	0.0036922	up
ENSMUSG00000025876	Unc5a	54	111	142	89	255	259	176	271	0.888843	7.12332e-05	0.00370949	false
ENSMUSG00000063428	Ddo	581	774	824	684	572	737	651	798	-0.486097	7.15536e-05	0.00370949	false
ENSMUSG00000049744	Arhgap15	28	26	55	41	108	152	92	110	1.20232	7.17246e-05	0.00370949	up
ENSMUSG00000026070	Il18r1	6	15	41	12	114	120	98	54	2.0942	7.18179e-05	0.00370949	up
ENSMUSG00000035189	Ano4	69	102	181	99	267	328	224	291	0.908756	7.25786e-05	0.00373155	false
ENSMUSG00000035692	Isg15	450	314	119	253	102	130	87	146	-1.86797	7.27593e-05	0.00373155	down
ENSMUSG00000026395	Ptprc	146	369	302	314	732	1182	677	631	1.11785	7.37634e-05	0.00376368	up
ENSMUSG00000024164	C3	4354	3255	15002	4699	34859	51565	21464	18780	1.862	7.39044e-05	0.00376368	up
ENSMUSG00000086350	B230369F24Rik	106	151	115	98	69	87	57	111	-0.998419	7.54366e-05	0.00382827	false
ENSMUSG00000021728	Emb	95	112	225	86	399	464	246	418	1.15922	7.59027e-05	0.00382866	up
ENSMUSG00000020331	Hcn2	1115	652	466	632	164	371	245	511	-1.75161	7.59717e-05	0.00382866	down
ENSMUSG00000034118	Tpst1	476	579	546	456	315	488	392	508	-0.729038	7.69191e-05	0.00386299	false
ENSMUSG00000020866	Cacna1g	399	634	938	360	212	340	271	545	-1.18806	7.98814e-05	0.00399792	down
ENSMUSG00000075408	Smim41	30	34	37	34	131	119	57	162	1.33231	8.05488e-05	0.0039994	up
ENSMUSG00000035004	Igsf6	28	58	54	37	120	108	99	129	0.966284	8.08687e-05	0.0039994	false
ENSMUSG00000053719	Klk1b26	0	2	3	1	5	22	48	41	3.92959	8.09654e-05	0.0039994	up
ENSMUSG00000052861	Dnah6	3	5	7	3	34	278	13	16	3.78126	8.1223e-05	0.0039994	up
ENSMUSG00000021903	Galnt15	417	980	1744	1181	4230	3027	2465	3630	1.28203	8.13777e-05	0.0039994	up
ENSMUSG00000048621	Gm6377	0	8	1	3	72	55	32	14	3.53329	8.15641e-05	0.0039994	up
ENSMUSG00000099411	2310015D24Rik	39	16	32	37	4	15	9	6	-2.37481	8.20421e-05	0.0040073	down
ENSMUSG00000032363	Adamts7	438	427	469	492	178	287	331	404	-1.07668	8.22774e-05	0.0040073	down
ENSMUSG00000054618	Gm9951	0	2	10	3	29	30	40	31	2.81509	8.29337e-05	0.00402575	up
ENSMUSG00000017344	Vtn	786	532	347	639	101	275	278	344	-1.76457	8.3344e-05	0.00403218	down
ENSMUSG00000026721	Rabgap1l	737	1147	1854	819	3502	2930	2400	2770	0.986125	8.5831e-05	0.00412201	false
ENSMUSG00000040537	Adam22	99	266	385	250	826	710	568	708	1.14556	8.59975e-05	0.00412201	up
ENSMUSG00000044086	Lmod3	2217	1176	998	1559	394	602	818	920	-1.67519	8.61709e-05	0.00412201	down
ENSMUSG00000046491	C1qtnf2	230	152	149	104	52	83	76	105	-1.53721	8.63367e-05	0.00412201	down
ENSMUSG00000094335	Igkv1-117	0	1	12	2	236	69	22	15	4.33892	8.69251e-05	0.00413649	up
ENSMUSG00000042978	Sbk1	951	1954	1556	2417	544	858	1083	1344	-1.27432	8.72243e-05	0.00413717	down
ENSMUSG00000003452	Bicd1	53	145	190	93	418	402	278	309	1.20678	8.85131e-05	0.00418462	up
ENSMUSG00000039252	Lgi2	24	75	202	79	437	601	208	488	1.85222	9.24113e-05	0.00435473	up
ENSMUSG00000029135	Fosl2	275	1193	796	663	3738	2923	1387	2574	1.50372	9.40349e-05	0.00441398	up
ENSMUSG00000023034	Nr4a1	1263	2693	380	278	15683	11251	5061	6118	2.61082	9.42769e-05	0.00441398	up
ENSMUSG00000021453	Gadd45g	532	342	377	223	2588	1757	1060	1246	1.68975	9.56609e-05	0.00446438	up
ENSMUSG00000099757	BE692007	18	26	37	42	79	130	90	92	1.25116	9.59922e-05	0.00446548	up
ENSMUSG00000052212	Cd177	0	1	2	3	24	154	10	7	4.57848	9.66305e-05	0.00448082	up
ENSMUSG00000055775	Myh8	0	4	3	0	35	22	10	38	3.54414	9.92814e-05	0.00458908	up
ENSMUSG00000038526	Car14	1271	1347	1448	1700	753	926	1189	1214	-0.94605	0.000100403	0.00462246	false
ENSMUSG00000028613	Lrp8	11	72	113	14	464	315	150	391	2.37244	0.000100641	0.00462246	up
ENSMUSG00000043671	Dpy19l3	49	78	81	42	147	219	119	181	0.988699	0.000101357	0.00464068	false
ENSMUSG00000029084	Cd38	274	354	427	424	903	1002	627	831	0.757794	0.000102371	0.00467237	false
ENSMUSG00000027238	Frmd5	1113	3054	1681	2188	7373	5943	4555	5404	1.14627	0.000103271	0.00469868	up
ENSMUSG00000076609	Igkc	118	104	454	60	5009	11493	263	867	4.21761	0.000105792	0.00479832	up
ENSMUSG00000028159	Dapp1	165	220	255	232	838	544	575	475	1.09389	0.000106336	0.00480796	up
ENSMUSG00000022546	Gpt	1030	348	511	601	101	344	241	313	-1.91418	0.00010893	0.00490999	down
ENSMUSG00000040552	C3ar1	167	157	179	135	314	412	353	570	0.89412	0.000110595	0.00495637	false
ENSMUSG00000018566	Slc2a4	5378	6247	6251	7097	3655	5181	5110	6204	-0.766487	0.000110917	0.00495637	false
ENSMUSG00000026489	Coq8a	14454	9340	7547	9298	4036	5747	5822	7296	-1.36806	0.000110984	0.00495637	down
ENSMUSG00000022122	Ednrb	189	651	725	393	1533	1398	1010	1582	1.14821	0.000113766	0.00506504	up
ENSMUSG00000037936	Scarb1	639	719	845	842	542	814	507	754	-0.676862	0.000114313	0.0050738	false
ENSMUSG00000079014	Serpina3i	5	2	4	9	88	28	32	31	2.74158	0.000115202	0.0050977	up
ENSMUSG00000068079	Tcf15	1338	418	336	604	101	208	214	393	-2.2174	0.00011568	0.00510328	down
ENSMUSG00000022885	St6gal1	130	338	452	199	988	833	506	937	1.18875	0.000121932	0.00533709	up
ENSMUSG00000052821	Cysltr1	39	59	124	80	176	218	175	255	1.0553	0.000122057	0.00533709	up
ENSMUSG00000020935	Dcakd	1235	819	618	729	282	478	422	642	-1.45688	0.000122083	0.00533709	down
ENSMUSG00000037257	Aagab	329	416	516	427	334	435	346	488	-0.509188	0.000122561	0.00534191	false
ENSMUSG00000031060	Rbm10	462	616	540	463	399	513	398	551	-0.610164	0.000123362	0.00536069	false
ENSMUSG00000027247	Arhgap1	435	708	821	617	1453	1338	960	1544	0.627019	0.000124511	0.00539448	false
ENSMUSG00000059456	Ptk2b	84	221	456	165	1084	754	608	765	1.49068	0.000125314	0.0054131	up
ENSMUSG00000026822	Lcn2	36	72	48	64	341	244	146	130	1.58038	0.00012774	0.00550152	up
ENSMUSG00000104713	Gbp6	246	681	312	953	116	253	278	219	-1.75944	0.000128884	0.00553438	down
ENSMUSG00000057246	BC051142	1	1	5	1	39	24	15	15	3.20136	0.000130433	0.00558438	up
ENSMUSG00000052270	Fpr2	0	4	9	5	59	21	26	42	2.725	0.000132311	0.00563474	up
ENSMUSG00000037613	Tnfrsf23	27	52	39	40	130	125	69	140	1.12288	0.000132742	0.00563474	up
ENSMUSG00000095771	Igkv14-111	0	0	1	6	57	23	7	137	4.46896	0.000132774	0.00563474	up
ENSMUSG00000020227	Irak3	44	149	186	153	409	508	311	384	1.23816	0.000134018	0.00567097	up
ENSMUSG00000045967	Gpr158	4	4	46	4	119	156	102	93	2.76155	0.000136244	0.00574689	up
ENSMUSG00000051242	Pcdhb9	9	12	29	25	74	79	43	103	1.5733	0.000136604	0.00574689	up
ENSMUSG00000010307	Tmem86a	645	466	725	493	256	361	338	574	-1.10031	0.000139898	0.00586843	down
ENSMUSG00000020122	Egfr	63	250	201	136	646	834	335	434	1.43223	0.000148158	0.00619703	up
ENSMUSG00000017817	Jph2	9670	11815	9570	10970	7032	7429	8293	10727	-0.787814	0.000152343	0.00635373	false
ENSMUSG00000019789	Hey2	107	120	151	140	59	109	85	123	-0.917274	0.000153603	0.00638796	false
ENSMUSG00000032114	Slc37a4	389	416	420	397	247	317	270	460	-0.802793	0.000155207	0.00643619	false
ENSMUSG00000021868	Ppif	4602	3127	2233	3246	1162	1746	1888	2466	-1.40838	0.000156801	0.00644845	down
ENSMUSG00000024268	Celf4	5	11	51	11	132	138	62	110	2.19817	0.000156959	0.00644845	up
ENSMUSG00000051817	Sox12	316	291	423	400	204	247	220	390	-0.900267	0.000157178	0.00644845	false
ENSMUSG00000003418	St8sia6	25	128	94	149	273	519	320	447	1.578	0.000157444	0.00644845	up
ENSMUSG00000032352	Lrrc1	398	405	359	316	202	283	265	338	-0.918993	0.000157724	0.00644845	false
ENSMUSG00000024481	Lvrn	5	17	50	32	111	186	116	93	1.95355	0.000158416	0.00645136	up
ENSMUSG00000044042	Fmn1	9	46	55	25	124	129	82	154	1.50389	0.000159049	0.00645136	up
ENSMUSG00000073008	Gpr174	1	2	2	1	13	43	24	8	3.48009	0.000159128	0.00645136	up
ENSMUSG00000024691	Fam111a	78	208	122	129	295	489	361	336	1.06331	0.000160585	0.00649229	up
ENSMUSG00000052942	Glis3	10	45	62	15	136	100	117	239	1.82818	0.000164213	0.0066205	up
ENSMUSG00000033777	Tlr13	31	97	72	102	230	278	176	229	1.197	0.000165078	0.00663611	up
ENSMUSG00000002346	Slc25a42	1051	1046	1281	1253	637	810	943	1149	-0.843689	0.000165514	0.00663611	false
ENSMUSG00000031343	Gabra3	80	169	330	102	692	724	314	601	1.42831	0.000168889	0.00675276	up
ENSMUSG00000054203	Ifi205	52	88	282	262	845	1090	603	522	1.81016	0.000169909	0.00677487	up
ENSMUSG00000037185	Krt80	23	132	84	63	298	243	190	326	1.45172	0.000170398	0.00677577	up
ENSMUSG00000024085	Man2a1	245	1057	1833	1021	4436	3903	2624	3977	1.52876	0.000171879	0.006816	up
ENSMUSG00000025221	Kcnip2	3196	2981	1927	3336	590	885	1669	2165	-1.62198	0.000172481	0.00682121	down
ENSMUSG00000020811	Wscd1	156	238	161	199	71	85	94	197	-1.23542	0.000173682	0.00685007	down
ENSMUSG00000022216	Psme1	5358	2017	1647	2395	986	1441	1156	1460	-1.78584	0.000174758	0.00686053	down
ENSMUSG00000076613	Ighg2b	2	4	24	4	228	409	22	6	4.00564	0.00017523	0.00686053	up
ENSMUSG00000042129	Rassf4	143	379	434	446	752	1275	801	1024	1.06424	0.000175675	0.00686053	up
ENSMUSG00000057561	Eif1a	237	425	333	277	736	825	489	803	0.736522	0.000175838	0.00686053	false
ENSMUSG00000109209	Gm45104	0	1	0	2	8	28	23	14	4.18481	0.000179578	0.00698414	up
ENSMUSG00000024376	Epb41l4a	112	129	114	133	70	114	62	104	-0.954764	0.000179969	0.00698414	false
ENSMUSG00000039497	Dse	122	313	415	172	712	779	456	854	1.08667	0.000181726	0.00703353	up
ENSMUSG00000060131	Atp8b4	9	17	26	37	105	80	62	102	1.56568	0.000187666	0.00724256	up
ENSMUSG00000022865	Cxadr	540	869	850	605	586	629	642	756	-0.543445	0.000188125	0.00724256	false
ENSMUSG00000020467	Efemp1	155	184	724	94	1541	1756	878	1186	1.89909	0.000189853	0.00728976	up
ENSMUSG00000060477	Irak2	86	177	207	180	384	620	324	365	0.983141	0.000191029	0.00731555	false
ENSMUSG00000020738	Sumo2	84	868	999	99	102	147	95	132	-2.37742	0.000194435	0.00742638	down
ENSMUSG00000037868	Egr2	51	164	36	10	880	603	422	190	2.65913	0.000195514	0.00744799	up
ENSMUSG00000038204	Asb10	1588	1353	1189	1632	542	807	966	1282	-1.18558	0.000197477	0.00750309	down
ENSMUSG00000000253	Gmpr	3687	1617	1786	1772	978	1061	1052	1499	-1.51702	0.000198529	0.00752336	down
ENSMUSG00000029123	Stk32b	8	56	116	17	286	272	179	318	2.1464	0.000202827	0.00765888	up
ENSMUSG00000025790	Slco3a1	1276	2371	3653	1845	5704	4411	5172	6415	0.888901	0.00020316	0.00765888	false
ENSMUSG00000021457	Syk	280	753	870	507	1320	2214	1374	1354	1.01545	0.000204476	0.00768851	up
ENSMUSG00000043456	Zfp536	46	44	112	49	195	201	143	188	1.14234	0.000206862	0.00775814	up
ENSMUSG00000006731	B4galnt1	37	45	75	46	121	205	86	175	1.09312	0.000208984	0.00780463	up
ENSMUSG00000060600	Eno3	41624	17898	15378	20190	6725	11250	12202	13990	-1.69277	0.00020921	0.00780463	down
ENSMUSG00000052560	Cpne8	79	213	161	148	329	366	293	398	0.808521	0.000209715	0.00780463	false
ENSMUSG00000059741	Myl3	178950	63893	41490	79203	5824	13708	37865	42687	-2.48518	0.000212608	0.00789205	down
ENSMUSG00000018446	C1qbp	2271	1910	1856	2093	985	1420	1496	1818	-1.00134	0.000219302	0.00811975	down
ENSMUSG00000086353	Gm13481	1	16	21	5	76	57	74	46	2.30052	0.000220037	0.00812625	up
ENSMUSG00000039936	Pik3cd	112	208	177	205	294	484	360	473	0.766697	0.000223639	0.00822435	false
ENSMUSG00000027962	Vcam1	372	972	1483	658	2868	1815	2213	2996	1.17575	0.000223827	0.00822435	up
ENSMUSG00000034591	Slc41a2	12	78	104	33	425	263	121	291	1.98018	0.000224546	0.00822994	up
ENSMUSG00000028341	Nr4a3	39	261	87	45	2559	1027	225	218	2.94891	0.000226149	0.00826784	up
ENSMUSG00000024132	Eci1	7935	3382	3092	4364	1410	2244	2330	3088	-1.63801	0.000231549	0.00843133	down
ENSMUSG00000022389	Tef	1296	3253	6277	5022	2130	2125	1544	2584	-1.28346	0.000232016	0.00843133	down
ENSMUSG00000031147	Magix	501	364	312	414	64	132	225	287	-1.69763	0.000232364	0.00843133	down
ENSMUSG00000019487	Trip10	1580	1640	1676	1755	1066	1369	1245	1865	-0.737678	0.000233969	0.00843581	false
ENSMUSG00000049327	Kmt5a	2976	2813	1917	3166	864	1517	1783	2216	-1.27835	0.000234202	0.00843581	down
ENSMUSG00000023018	Smarcd1	660	648	669	733	486	564	469	723	-0.750311	0.000234231	0.00843581	false
ENSMUSG00000026950	Neb	41	153	263	77	666	541	558	318	1.70411	0.000235829	0.00847232	up
ENSMUSG00000018654	Ikzf1	36	99	88	110	205	594	217	245	1.50098	0.000238678	0.0085535	up
ENSMUSG00000071454	Dtnb	56	84	87	34	248	207	151	182	1.19779	0.000239739	0.00857037	up
ENSMUSG00000022952	Runx1	29	105	85	33	208	428	140	211	1.59128	0.000240948	0.00859243	up
ENSMUSG00000035273	Hpse	12	56	69	15	221	208	75	213	1.9041	0.000243464	0.00866086	up
ENSMUSG00000047139	Cd24a	63	140	223	107	496	1998	309	290	2.14114	0.000248183	0.00880684	up
ENSMUSG00000029816	Gpnmb	22	109	180	24	376	459	326	383	1.92495	0.000250104	0.00880684	up
ENSMUSG00000020641	Rsad2	352	773	371	965	241	316	318	456	-1.33905	0.000250251	0.00880684	down
ENSMUSG00000029843	Slc13a4	14	7	24	13	52	55	42	103	1.65591	0.000250789	0.00880684	up
ENSMUSG00000024827	Gldc	0	8	35	7	152	98	49	130	2.84239	0.000251291	0.00880684	up
ENSMUSG00000030341	Tnfrsf1a	982	1358	1654	1149	2498	2443	1875	3319	0.549711	0.000251786	0.00880684	false
ENSMUSG00000014030	Pax5	0	16	7	6	21	306	138	15	3.72833	0.000251815	0.00880684	up
ENSMUSG00000028339	Col15a1	2313	5675	2958	2322	1278	2101	2019	2795	-1.12064	0.000256854	0.00893764	down
ENSMUSG00000072623	Zfp9	70	181	204	112	479	367	340	327	1.07573	0.000257079	0.00893764	up
ENSMUSG00000028463	Car9	2	15	20	12	65	45	51	51	1.78879	0.000257402	0.00893764	up
ENSMUSG00000042429	Adora1	164	233	361	226	150	257	131	198	-0.836193	0.000258576	0.00895697	false
ENSMUSG00000036114	Rpp25l	606	263	266	198	110	144	152	197	-1.724	0.000260051	0.0089866	down
ENSMUSG00000063268	Parp10	655	628	523	720	390	552	305	577	-0.977563	0.000261317	0.00900892	false
ENSMUSG00000000305	Cdh4	9	58	35	33	74	112	220	224	1.86958	0.000262901	0.009012	up
ENSMUSG00000000093	Tbx2	263	350	393	413	171	349	192	357	-0.875036	0.000263046	0.009012	false
ENSMUSG00000026043	Col3a1	5960	14428	13454	7367	4027	8275	4860	9938	-1.02596	0.000263269	0.009012	down
ENSMUSG00000032712	Resf1	160	389	469	361	989	872	714	787	0.926747	0.00026543	0.00906459	false
ENSMUSG00000091243	Vgll3	79	184	227	91	272	542	301	538	1.11041	0.000267399	0.0091104	up
ENSMUSG00000030483	Cyp2b10	0	5	70	5	567	1173	479	168	4.72468	0.000272302	0.00923808	up
ENSMUSG00000039693	Msantd3	183	251	250	228	203	229	170	201	-0.610828	0.000272551	0.00923808	false
ENSMUSG00000006021	Kptn	560	264	318	306	187	213	189	202	-1.40561	0.000273056	0.00923808	down
ENSMUSG00000022037	Clu	13218	17029	31178	7562	82626	49844	38901	61219	1.39067	0.000274622	0.00925609	up
ENSMUSG00000018924	Alox15	4	2	5	0	57	113	36	3	3.82193	0.000274864	0.00925609	up
ENSMUSG00000056131	Pgm3	50	106	131	74	268	227	166	234	0.934567	0.000287542	0.00965326	false
ENSMUSG00000001604	Tcea3	3522	1400	1124	1528	657	877	863	1104	-1.71474	0.000287988	0.00965326	down
ENSMUSG00000005469	Prkaca	5128	4930	4899	5027	3318	4048	3824	5252	-0.760707	0.000293231	0.00980251	false
ENSMUSG00000026303	Mlph	8	20	58	16	137	163	42	187	2.01346	0.000293792	0.00980251	up
ENSMUSG00000024525	Impa2	561	311	343	435	124	255	174	359	-1.42687	0.000294646	0.00980848	down
ENSMUSG00000023336	Wfdc1	549	413	434	338	73	356	170	251	-1.57018	0.000295439	0.00981235	down
ENSMUSG00000070713	Gm10282	335	355	276	302	198	254	211	145	-1.10042	0.000297271	0.00985065	down
ENSMUSG00000050821	Fam131a	667	437	365	397	191	274	265	367	-1.30814	0.000298824	0.0098771	down
ENSMUSG00000059895	Ptp4a3	8013	5168	5092	5947	2432	3740	3950	4936	-1.21401	0.00029943	0.0098771	down
ENSMUSG00000058174	Gm5148	104	172	107	71	59	69	69	83	-1.13205	0.000301529	0.00992378	down
ENSMUSG00000028680	Plk3	54	109	66	67	284	293	139	190	1.19633	0.000302492	0.00993296	up
ENSMUSG00000116656	Gm49708	1748	2033	1700	1972	1130	1205	1572	1751	-0.852358	0.000307748	0.0100827	false
ENSMUSG00000037287	Tbcel	261	494	663	354	903	1042	746	1029	0.686157	0.000312594	0.0102185	false
ENSMUSG00000042589	Cux2	176	285	277	323	137	198	154	300	-0.881953	0.000314842	0.0102415	false
ENSMUSG00000028179	Cth	39	37	51	60	16	23	22	40	-1.35958	0.000315053	0.0102415	down
ENSMUSG00000090958	Lrrc32	409	703	526	494	1127	1289	802	1370	0.665503	0.000315786	0.0102415	false
ENSMUSG00000030761	Myo7a	93	233	322	246	691	587	377	834	1.09188	0.000316122	0.0102415	up
ENSMUSG00000048482	Bdnf	53	85	202	111	99	182	124	135	-0.110484	0.745574	0.857062	false
ENSMUSG00000067149	Jchain	20	33	102	18	668	2444	48	175	3.90147	0.000319824	0.0103154	up
ENSMUSG00000003665	Has1	1	29	36	3	271	138	63	123	2.8798	0.000320944	0.0103283	up
ENSMUSG00000022346	Myc	84	144	124	84	623	439	221	242	1.42196	0.000321647	0.0103283	up
ENSMUSG00000031538	Plat	306	661	660	424	1164	1176	758	1665	0.80423	0.000324569	0.0103846	false
ENSMUSG00000022868	Ahsg	96	332	1162	156	3590	1235	1468	3545	2.24214	0.00032561	0.0103846	up
ENSMUSG00000042286	Stab1	1909	2734	3343	1618	6046	4720	4370	7339	0.815569	0.000325899	0.0103846	false
ENSMUSG00000024730	Ms4a8a	7	8	13	10	74	85	27	25	2.07013	0.000326604	0.0103846	up
ENSMUSG00000041506	Rrp9	497	301	335	340	209	242	175	314	-1.18233	0.000326978	0.0103846	down
ENSMUSG00000038173	Enpp6	169	306	489	143	1235	468	874	1298	1.46647	0.000328045	0.0103957	up
ENSMUSG00000031897	Psmb10	3681	1064	794	1305	503	709	578	913	-1.99685	0.000330772	0.0104504	down
ENSMUSG00000070436	Serpinh1	4778	7156	4904	4120	3398	4636	3453	5414	-0.772393	0.00033121	0.0104504	false
ENSMUSG00000027947	Il6ra	72	226	287	129	504	848	349	494	1.26109	0.000335008	0.0105473	up
ENSMUSG00000034520	Gjc1	289	454	461	492	259	345	350	453	-0.699069	0.00033729	0.0105962	false
ENSMUSG00000048416	Mlf1	4100	1679	2403	2296	1367	1527	1447	1414	-1.39737	0.000339103	0.0106301	down
ENSMUSG00000029359	Tesc	4016	1090	804	1418	67	335	537	967	-2.64006	0.000340789	0.0106599	down
ENSMUSG00000020102	Slc16a7	96	243	366	173	602	581	436	623	1.00196	0.000342022	0.0106755	up
ENSMUSG00000004446	Bid	12	32	25	34	30	19	35	32	-0.207815	0.634957	0.782988	false
ENSMUSG00000056271	Lman1l	0	8	6	7	69	32	21	33	2.55547	0.000346652	0.0107737	up
ENSMUSG00000068762	Gstm6	56	61	62	22	155	179	137	169	1.22891	0.000347841	0.0107875	up
ENSMUSG00000034116	Vav1	65	66	96	49	138	356	170	201	1.19681	0.000350495	0.0108466	up
ENSMUSG00000048677	Tpcn2	55	94	86	83	150	233	138	200	0.748012	0.000358485	0.011054	false
ENSMUSG00000024175	Tekt4	6	23	19	4	50	112	31	85	2.01462	0.000358718	0.011054	up
ENSMUSG00000047658	Gal3st3	375	247	221	253	47	123	132	223	-1.62395	0.000363117	0.0111658	down
ENSMUSG00000031972	Acta1	496	13777	4335	7022	393	444	2397	1371	-2.75196	0.000366751	0.0112538	down
ENSMUSG00000028369	Svep1	249	650	696	561	1044	1332	946	1733	0.82882	0.000370184	0.0113146	false
ENSMUSG00000069763	Tmem100	289	635	605	256	1589	1252	958	1077	1.09069	0.000370292	0.0113146	up
ENSMUSG00000033581	Igf2bp2	46	111	133	57	262	251	170	233	1.03673	0.000371848	0.0113382	up
ENSMUSG00000049103	Ccr2	106	149	238	136	339	293	339	527	0.84872	0.000374629	0.0113991	false
ENSMUSG00000031853	Map3k21	20	17	46	25	76	83	83	86	1.20673	0.000378385	0.0114893	up
ENSMUSG00000032172	Olfm2	3	8	23	2	50	81	37	47	2.25643	0.000382243	0.0115641	up
ENSMUSG00000043929	Klhl15	58	105	94	97	175	192	184	211	0.69332	0.000382537	0.0115641	false
ENSMUSG00000111278	Gm32743	0	1	10	0	70	25	14	74	3.78855	0.000383239	0.0115641	up
ENSMUSG00000034652	Cd300a	39	75	53	55	114	158	102	216	0.957723	0.00038469	0.0115838	false
ENSMUSG00000030357	Fkbp4	8619	5956	5164	5893	2427	3784	4179	5358	-1.23454	0.000385516	0.0115846	down
ENSMUSG00000026568	Mpc2	8128	3282	3524	3982	1489	2363	2458	3249	-1.57111	0.000386385	0.0115868	down
ENSMUSG00000026094	Stk17b	100	372	428	275	888	1014	644	741	1.14332	0.000392491	0.0117456	up
ENSMUSG00000040711	Sh3pxd2b	147	532	348	191	958	1091	593	928	1.1809	0.000394317	0.011776	up
ENSMUSG00000019817	Plagl1	156	371	735	142	2255	681	1186	1760	1.78188	0.000396386	0.011781	up
ENSMUSG00000042684	Npl	27	25	24	27	59	99	59	96	1.12586	0.00039693	0.011781	up
ENSMUSG00000031714	Gab1	1160	1316	1607	1329	919	1171	1217	1517	-0.6076	0.000398838	0.011781	false
ENSMUSG00000028743	Akr7a5	2107	837	778	820	361	557	520	732	-1.66995	0.000399005	0.011781	down
ENSMUSG00000022440	C1qtnf6	191	308	341	278	212	209	210	334	-0.633953	0.000399115	0.011781	false
ENSMUSG00000098424	Gm27202	52	24	14	14	1	3	6	11	-2.94	0.000399356	0.011781	down
ENSMUSG00000090799	Klhl33	387	410	605	636	123	293	371	370	-1.25634	0.000401138	0.0118096	down
ENSMUSG00000022893	Adamts1	292	2108	1398	891	8876	4981	2826	3394	1.80793	0.000404684	0.0118526	up
ENSMUSG00000005268	Prlr	19	85	120	95	178	311	281	318	1.41628	0.000404895	0.0118526	up
ENSMUSG00000029470	P2rx4	286	417	395	305	668	891	503	849	0.609035	0.00040505	0.0118526	false
ENSMUSG00000064225	Paqr9	1239	1723	1731	1460	1395	1753	1431	1648	-0.410587	0.000406591	0.011854	false
ENSMUSG00000002500	Rpl3l	5826	2073	1988	3267	382	845	1685	1901	-2.04932	0.000406731	0.011854	down
ENSMUSG00000040666	Sh3bgr	5220	2419	2242	2317	666	1252	1661	2095	-1.68726	0.000407791	0.0118611	down
ENSMUSG00000071347	C1qtnf9	621	615	481	666	211	428	381	553	-1.1073	0.000409654	0.0118914	down
ENSMUSG00000020395	Itk	11	9	15	16	47	84	26	59	1.60923	0.000412295	0.0119442	up
ENSMUSG00000031344	Gabrq	3	3	29	0	128	90	54	81	3.08561	0.000420217	0.0121388	up
ENSMUSG00000040350	Trim7	400	522	286	629	87	231	263	342	-1.49075	0.000420683	0.0121388	down
ENSMUSG00000025658	Cnksr2	3	23	19	10	88	93	46	39	1.95194	0.000424061	0.012186	up
ENSMUSG00000033065	Pfkm	19550	14677	14227	14416	8627	10217	11227	14060	-1.01527	0.00042465	0.012186	down
ENSMUSG00000109635	Gm45670	372	370	205	326	50	109	207	195	-1.67978	0.000425065	0.012186	down
ENSMUSG00000045404	Kcnk13	19	16	25	23	104	106	35	79	1.51122	0.00042568	0.012186	up
ENSMUSG00000013936	Myl2	204064	64728	35418	72260	4841	13661	38298	43510	-2.55946	0.000427569	0.012216	down
ENSMUSG00000021273	Fdft1	1159	493	769	967	253	615	409	581	-1.42536	0.000428601	0.0122215	down
ENSMUSG00000113975	Gm36372	105	34	26	40	0	10	14	15	-3.03372	0.000429583	0.0122254	down
ENSMUSG00000021638	Ocln	11	36	58	24	131	85	89	125	1.4046	0.000433812	0.0123216	up
ENSMUSG00000044017	Adgrd1	78	241	359	145	698	1160	440	493	1.4225	0.000436137	0.0123635	up
ENSMUSG00000038167	Plekhg6	16	19	24	18	86	69	31	93	1.41177	0.000438189	0.0123823	up
ENSMUSG00000025651	Uqcrc1	41446	18273	17746	21594	9030	12676	13326	17563	-1.49209	0.000438506	0.0123823	down
ENSMUSG00000020573	Pik3cg	36	80	88	79	173	451	139	200	1.34381	0.000441802	0.0124511	up
ENSMUSG00000027408	Cpxm1	407	369	497	223	171	312	228	291	-1.04278	0.000447427	0.0125852	down
ENSMUSG00000054855	Rnd1	36	40	30	28	227	141	56	135	1.60444	0.000450507	0.0126473	up
ENSMUSG00000031934	Panx1	36	96	91	45	192	208	125	185	1.02619	0.000454558	0.0127364	up
ENSMUSG00000020941	Map3k14	128	170	185	128	387	336	259	352	0.707742	0.000455958	0.012751	false
ENSMUSG00000046178	Nxph1	0	5	5	2	21	34	22	14	2.58769	0.000462286	0.0128906	up
ENSMUSG00000045551	Fpr1	28	10	18	6	5	25	12	6	-0.914289	0.240778	0.453028	false
ENSMUSG00000028599	Tnfrsf1b	208	406	340	342	712	770	465	893	0.702091	0.000465624	0.0129465	false
ENSMUSG00000026826	Nr4a2	45	92	75	36	286	312	107	170	1.42018	0.000474732	0.0131281	up
ENSMUSG00000089844	A530032D15Rik	3	0	2	0	9	25	20	20	3.39388	0.000475157	0.0131281	up
ENSMUSG00000071648	Rom1	309	251	263	221	184	196	162	229	-0.923801	0.000475668	0.0131281	false
ENSMUSG00000015305	Sash1	478	1563	1302	1003	2685	2618	2010	3080	0.884928	0.000475775	0.0131281	false
ENSMUSG00000075704	Txnrd2	733	511	424	511	234	303	340	472	-1.22381	0.000477753	0.0131577	down
ENSMUSG00000032366	Tpm1	257322	108276	105491	123122	58564	65170	79451	104090	-1.53065	0.000488653	0.0134324	down
ENSMUSG00000026650	Meig1	26	13	10	20	3	5	6	5	-2.39373	0.00049201	0.0134735	down
ENSMUSG00000002661	Alkbh7	1486	497	453	562	218	343	306	474	-1.7921	0.000492352	0.0134735	down
ENSMUSG00000022181	C6	2	10	14	9	47	171	23	29	2.55676	0.000492932	0.0134735	up
ENSMUSG00000002228	Ppm1j	582	408	331	281	198	247	229	297	-1.25076	0.000497153	0.0135633	down
ENSMUSG00000021974	Fgf9	103	78	73	152	39	51	53	79	-1.38094	0.000498168	0.0135655	down
ENSMUSG00000039954	Stk32a	27	26	92	24	188	193	87	175	1.55593	0.000499421	0.0135742	up
ENSMUSG00000026579	F5	0	6	10	8	71	128	11	33	2.97956	0.000511857	0.0138652	up
ENSMUSG00000025911	Adhfe1	928	1022	1069	1419	861	976	818	1029	-0.723135	0.00051204	0.0138652	false
ENSMUSG00000018800	Abca5	90	241	212	98	1211	595	348	340	1.64149	0.000709346	0.0172165	up
ENSMUSG00000003379	Cd79a	0	21	50	9	29	53	25	47	0.669498	0.423557	0.621086	false
ENSMUSG00000026697	Myoc	154	241	531	107	854	928	465	1652	1.52193	0.000518134	0.0139521	up
ENSMUSG00000028125	Abca4	177	73	75	76	26	28	20	83	-1.9914	0.000521667	0.0140212	down
ENSMUSG00000021411	Pxdc1	258	369	588	235	977	943	552	1357	0.987762	0.000522703	0.0140231	false
ENSMUSG00000023886	Smoc2	2086	2500	2125	2503	1330	2384	1624	2337	-0.742493	0.000527059	0.0141139	false
ENSMUSG00000044788	Fads6	35	85	142	36	187	247	257	238	1.31449	0.00052866	0.0141307	up
ENSMUSG00000096727	Psmb9	609	283	314	445	246	254	187	256	-1.35317	0.000529887	0.0141375	down
ENSMUSG00000059022	Kcp	88	126	64	100	41	55	47	88	-1.20023	0.000539639	0.0143712	down
ENSMUSG00000062991	Nrg1	5	49	32	28	194	64	140	136	1.93317	0.000541865	0.0144041	up
ENSMUSG00000031734	Irx3	1794	603	428	597	104	211	279	615	-2.18359	0.000543562	0.0144132	down
ENSMUSG00000109008	Gm44899	68	61	81	70	29	42	30	74	-1.16903	0.000544512	0.0144132	down
ENSMUSG00000006522	Itih3	5	16	7	15	130	44	44	35	2.20687	0.000545188	0.0144132	up
ENSMUSG00000025745	Hadha	27316	20435	17481	25047	8961	14351	16004	19013	-1.14746	0.000548487	0.0144741	down
ENSMUSG00000001542	Ell2	121	230	308	213	531	772	350	492	0.902572	0.000553114	0.0145697	false
ENSMUSG00000022479	Vdr	26	30	226	10	817	341	260	639	2.56849	0.000565909	0.0148797	up
ENSMUSG00000010492	Uckl1os	78	55	50	44	21	46	21	24	-1.53891	0.000567038	0.0148824	down
ENSMUSG00000018909	Arrb1	474	1228	1568	718	2411	2314	1852	2935	0.89494	0.000568941	0.0149054	false
ENSMUSG00000021070	Bdkrb2	3	9	18	8	40	47	37	31	1.6817	0.000575748	0.0150566	up
ENSMUSG00000038195	Rilp	1225	625	526	592	209	359	416	539	-1.53822	0.000581966	0.0151918	down
ENSMUSG00000040809	Chil3	0	4	6	30	226	67	122	56	3.2231	0.000583524	0.0152051	up
ENSMUSG00000056091	St3gal5	765	723	1048	835	1613	1760	1581	1955	0.593997	0.000584781	0.0152106	false
ENSMUSG00000002845	Tmem39a	134	269	288	178	539	473	331	573	0.744542	0.000594837	0.015418	false
ENSMUSG00000038402	Foxf2	0	13	4	2	23	38	58	36	2.72881	0.000594879	0.015418	up
ENSMUSG00000041329	Atp1b2	501	639	658	752	401	585	400	764	-0.716318	0.000597561	0.0154561	false
ENSMUSG00000074766	Ism1	9	50	119	41	233	307	129	269	1.78174	0.000598478	0.0154561	up
ENSMUSG00000027984	Hadh	10078	6877	6667	8454	3093	4994	5530	7049	-1.15895	0.000602496	0.0155292	down
ENSMUSG00000030468	Siglecg	2	7	3	7	19	262	55	2	3.70043	0.000603535	0.0155292	up
ENSMUSG00000032280	Tle3	179	618	681	446	1222	1657	831	1383	1.03579	0.000604518	0.0155292	up
ENSMUSG00000031530	Dusp4	4	80	138	56	507	316	344	302	2.16239	0.00060604	0.0155337	up
ENSMUSG00000041773	Enc1	195	776	1029	389	1644	1951	1391	1905	1.20352	0.000606835	0.0155337	up
ENSMUSG00000079419	Ms4a6c	27	101	83	97	218	281	184	202	1.14541	0.00060896	0.0155606	up
ENSMUSG00000109696	Gm36670	23	26	5	14	1	2	0	7	-3.3844	0.000610261	0.0155665	down
ENSMUSG00000002032	Tmem25	172	151	160	217	39	105	120	124	-1.33564	0.000611664	0.0155749	down
ENSMUSG00000027995	Tlr2	99	168	180	123	276	288	227	439	0.682584	0.000617284	0.0156905	false
ENSMUSG00000112148	Lilrb4a	21	100	66	36	179	187	150	170	1.2749	0.000626345	0.0158929	up
ENSMUSG00000114608	Gm36161	25	27	50	41	71	146	86	107	1.08772	0.000629898	0.0159307	up
ENSMUSG00000031230	Fgf16	365	213	161	238	48	83	95	224	-1.72081	0.000630716	0.0159307	down
ENSMUSG00000102098	2310016D03Rik	1	2	8	0	22	31	25	17	2.79975	0.000631126	0.0159307	up
ENSMUSG00000021604	Irx4	677	536	307	483	46	121	262	341	-1.92832	0.000636629	0.0160417	down
ENSMUSG00000027775	Mfsd1	344	549	626	483	802	916	713	1087	0.393497	0.00063804	0.0160494	false
ENSMUSG00000024803	Ankrd1	9541	17758	12467	7687	73777	24727	21895	49722	1.44502	0.000644181	0.0161534	up
ENSMUSG00000035439	Haus8	387	351	323	245	200	229	232	288	-0.941442	0.0006444	0.0161534	false
ENSMUSG00000028362	Tnfsf8	0	7	3	1	15	71	49	8	3.40116	0.000646557	0.0161795	up
ENSMUSG00000045392	Olfr1033	80	397	621	372	1495	1472	732	1405	1.46421	0.000649849	0.0162225	up
ENSMUSG00000030946	Lhpp	270	259	215	255	158	180	168	251	-0.890265	0.000651275	0.0162225	false
ENSMUSG00000050014	Apol10b	104	227	83	149	58	90	61	118	-1.25468	0.000651629	0.0162225	down
ENSMUSG00000021062	Rab15	11	18	71	27	133	256	68	122	1.83198	0.000653199	0.0162338	up
ENSMUSG00000030672	Mylpf	42	12	9	18	5	6	4	5	-2.63067	0.000664664	0.0164905	down
ENSMUSG00000038248	Sobp	368	393	336	441	184	278	234	435	-0.944016	0.00067162	0.0166178	false
ENSMUSG00000011008	Mcoln2	1	5	4	10	26	109	31	15	2.75103	0.000672086	0.0166178	up
ENSMUSG00000000628	Hk2	2729	5148	4316	5203	1960	3165	3470	4313	-0.85916	0.000678181	0.0167338	false
ENSMUSG00000018770	Atp5g3	34905	14697	16428	18750	8375	10903	12424	15275	-1.41945	0.000679084	0.0167338	down
ENSMUSG00000078945	Naip2	23	69	78	68	143	181	129	155	0.97326	0.000682897	0.0167993	false
ENSMUSG00000004748	Mtfp1	3220	1637	1555	1941	659	1109	1303	1557	-1.41171	0.000684388	0.0168074	down
ENSMUSG00000031506	Ptpn7	14	26	35	35	73	112	64	72	1.13826	0.000689627	0.0169075	up
ENSMUSG00000025915	Sgk3	176	397	558	294	852	805	692	845	0.808932	0.000695461	0.0170218	false
ENSMUSG00000018574	Acadvl	5412	6413	6580	7942	2960	4840	5365	6705	-0.867095	0.000702704	0.0171607	false
ENSMUSG00000050321	Neto1	0	3	3	1	23	40	11	8	3.20163	0.000704762	0.0171607	up
ENSMUSG00000030048	Gkn3	32	14	49	19	5	3	0	15	-2.84447	0.00070524	0.0171607	down
ENSMUSG00000033033	Calhm2	60	152	173	100	242	282	222	340	0.777737	0.000705867	0.0171607	false
ENSMUSG00000035356	Nfkbiz	83	240	193	172	388	411	352	417	0.807898	0.000516105	0.0139334	false
ENSMUSG00000000244	Tspan32	21	6	18	15	45	156	53	71	1.90222	0.000714147	0.0172781	up
ENSMUSG00000028607	Cpt2	4888	3149	3024	4298	1442	2745	2527	3112	-1.17747	0.000714268	0.0172781	down
ENSMUSG00000027843	Ptpn22	1	44	17	14	70	466	138	43	2.90068	0.00071692	0.0173134	up
ENSMUSG00000025498	Irf7	1144	985	409	920	409	477	252	737	-1.45829	0.000722951	0.0174055	down
ENSMUSG00000034889	Cactin	410	430	521	424	335	434	365	516	-0.56783	0.000723215	0.0174055	false
ENSMUSG00000061815	Rufy4	21	24	30	10	95	57	59	81	1.37377	0.00072547	0.0174055	up
ENSMUSG00000037239	Spred3	11	25	45	15	95	94	58	70	1.37617	0.000725528	0.0174055	up
ENSMUSG00000058979	Hdhd5	467	381	341	360	185	256	297	327	-1.03514	0.000731421	0.0175179	down
ENSMUSG00000030577	Cd22	8	10	14	11	25	197	90	17	2.51528	0.000732918	0.0175248	up
ENSMUSG00000031980	Agt	123	42	163	47	422	461	314	338	1.57815	0.000737428	0.0175391	up
ENSMUSG00000063889	Crem	115	188	186	147	321	324	278	317	0.555859	0.000737931	0.0175391	false
ENSMUSG00000045968	Teddm2	43	24	41	18	11	12	16	14	-1.71616	0.000738432	0.0175391	down
ENSMUSG00000030554	Synm	166	408	481	312	1017	855	501	1017	0.930838	0.000739161	0.0175391	false
ENSMUSG00000026938	Fcna	138	46	82	36	380	649	226	314	1.80639	0.000739556	0.0175391	up
ENSMUSG00000067341	H2-Eb2	0	3	2	3	5	71	33	10	3.5094	0.000743103	0.0175657	up
ENSMUSG00000056367	Actr3b	776	494	680	639	256	364	497	541	-1.13566	0.000743775	0.0175657	down
ENSMUSG00000000392	Fap	71	67	98	103	46	54	48	87	-0.991755	0.000744308	0.0175657	false
ENSMUSG00000021036	Sptlc2	361	615	589	602	1012	1034	830	1318	0.526414	0.000752286	0.0177251	false
ENSMUSG00000015647	Lama5	1331	3115	2719	3296	1148	2084	1925	2263	-0.906706	0.000757068	0.0178089	false
ENSMUSG00000021951	Eef1akmt1	856	271	264	355	109	196	204	271	-1.78735	0.000760104	0.0178514	down
ENSMUSG00000045932	Ifit2	241	742	460	716	283	312	295	488	-1.0645	0.000763681	0.0178861	down
ENSMUSG00000011884	Gltp	337	620	922	452	1326	1487	909	1421	0.760743	0.000764486	0.0178861	false
ENSMUSG00000025475	Adgra1	0	1	2	0	10	27	4	25	4.02885	0.000765279	0.0178861	up
ENSMUSG00000030757	Zkscan2	8	3	20	8	42	53	42	38	1.77502	0.000768158	0.0179245	up
ENSMUSG00000043415	Otud1	233	974	707	424	4555	2268	1115	1372	1.68744	0.000772919	0.0180067	up
ENSMUSG00000039994	Timeless	172	305	280	385	134	172	229	241	-0.974591	0.000775733	0.0180433	false
ENSMUSG00000071637	Cebpd	873	1033	1642	774	3659	2854	1567	3185	0.971103	0.00077993	0.0180869	false
ENSMUSG00000026784	Pdss1	234	255	220	285	184	174	195	222	-0.814116	0.000780192	0.0180869	false
ENSMUSG00000027887	Sypl2	13	39	43	4	174	175	133	52	2.14429	0.000781919	0.0180869	up
ENSMUSG00000036278	Macrod1	9054	3044	2693	3563	1315	1958	2208	3048	-1.73072	0.000782655	0.0180869	down
ENSMUSG00000052934	Fbxo31	2493	2009	2812	2714	1527	2065	1911	2663	-0.774159	0.000783839	0.0180869	false
ENSMUSG00000031591	Asah1	384	810	969	685	1391	1520	1092	1675	0.604539	0.000786747	0.0181011	false
ENSMUSG00000087684	1200007C13Rik	1	7	11	1	65	22	31	26	2.59476	0.00078695	0.0181011	up
ENSMUSG00000005958	Ephb3	205	261	245	198	88	143	118	275	-1.0316	0.000794265	0.0182087	down
ENSMUSG00000010358	Ifi35	708	472	317	386	216	356	231	325	-1.29662	0.000795021	0.0182087	down
ENSMUSG00000026819	Slc25a25	137	332	216	170	535	759	343	553	0.940391	0.000795391	0.0182087	false
ENSMUSG00000050921	P2ry10	8	34	19	9	67	109	60	48	1.65789	0.000799257	0.0182433	up
ENSMUSG00000038838	Vars2	550	466	534	439	285	398	326	552	-0.846069	0.000799419	0.0182433	false
ENSMUSG00000056025	Clca3a1	30	76	88	36	384	388	139	87	1.7872	0.000801401	0.0182599	up
ENSMUSG00000020108	Ddit4	742	2098	1861	1232	924	1084	713	1585	-0.865735	0.000808873	0.0183729	false
ENSMUSG00000034958	Atcay	23	76	49	25	128	142	153	110	1.27513	0.000808895	0.0183729	up
ENSMUSG00000027894	Slc6a17	157	128	196	85	319	443	327	419	0.957995	0.000814667	0.0184751	false
ENSMUSG00000051355	Commd1	792	285	265	215	166	184	152	211	-1.73529	0.00081623	0.0184817	down
ENSMUSG00000025408	Ddit3	392	272	308	273	188	262	194	258	-0.970434	0.00081785	0.0184895	false
ENSMUSG00000024442	Dele1	2889	2810	2709	2935	1898	2258	2419	2828	-0.740767	0.000820006	0.0185094	false
ENSMUSG00000022965	Ifngr2	2757	2366	2183	2556	1304	1796	1940	2423	-0.89784	0.00103012	0.0218905	false
ENSMUSG00000036854	Hspb6	9347	12016	7570	13885	3173	5859	7855	9082	-1.19962	0.000822867	0.0185164	down
ENSMUSG00000040752	Myh6	432797	382764	395557	351816	272128	299722	326798	362300	-0.780335	0.00083068	0.0186633	false
ENSMUSG00000042203	Tbc1d22b	250	438	385	340	315	350	265	416	-0.496618	0.000832883	0.0186839	false
ENSMUSG00000005981	Trap1	3026	2388	2262	2520	1676	2076	1738	2421	-0.871587	0.00084454	0.0189161	false
ENSMUSG00000026288	Inpp5d	94	335	266	245	628	949	383	667	1.09007	0.000852804	0.0190718	up
ENSMUSG00000015980	Lrrc27	194	119	111	155	75	85	91	104	-1.22329	0.000861129	0.0192283	down
ENSMUSG00000047085	Lrrc4b	790	330	332	304	118	218	238	292	-1.60826	0.000863584	0.0192459	down
ENSMUSG00000010067	Rassf1	68	177	121	144	311	323	220	362	0.840615	0.000864569	0.0192459	false
ENSMUSG00000020684	Rasl10b	797	973	1140	1060	1522	1937	1826	2241	0.485992	0.000866716	0.0192642	false
ENSMUSG00000048521	Cxcr6	13	16	17	6	34	51	36	60	1.35529	0.00088073	0.0195457	up
ENSMUSG00000031737	Irx5	138	177	121	172	81	51	55	163	-1.29611	0.000891279	0.0197329	down
ENSMUSG00000059854	Hydin	9	87	81	6	315	320	174	226	2.23079	0.000891881	0.0197329	up
ENSMUSG00000057530	Ece1	1513	3540	4755	2572	10403	6051	5545	9446	0.992324	0.000897784	0.0198332	false
ENSMUSG00000054520	Sh3bp2	45	96	125	85	183	259	142	226	0.806163	0.000899863	0.019849	false
ENSMUSG00000029056	Pank4	795	792	773	736	487	709	617	818	-0.712365	0.000906896	0.0199737	false
ENSMUSG00000024158	Hagh	794	728	616	788	483	540	578	649	-0.859262	0.000915529	0.0201099	false
ENSMUSG00000032643	Fhl3	245	140	119	143	88	82	81	124	-1.33297	0.000915848	0.0201099	down
ENSMUSG00000002274	Metrn	1270	500	524	602	230	473	324	513	-1.51809	0.0009336	0.0204687	down
ENSMUSG00000022667	Cd200r1	6	32	7	0	45	13	17	9	0.623039	0.550146	0.720912	false
ENSMUSG00000038178	Slc43a2	174	322	328	297	477	577	420	629	0.489959	0.000941703	0.0205841	false
ENSMUSG00000089942	Pira2	0	0	2	4	20	25	7	24	3.21957	0.000943639	0.0205955	up
ENSMUSG00000085162	Gm12295	58	98	174	65	388	225	246	254	1.16152	0.000946468	0.0206262	up
ENSMUSG00000110353	Gm33543	45	104	245	33	402	420	384	365	1.59314	0.000949599	0.0206634	up
ENSMUSG00000058396	Gpr182	213	373	641	298	1390	575	908	1588	1.18912	0.000953298	0.0207128	up
ENSMUSG00000036390	Gadd45a	405	177	134	161	21	60	85	163	-2.05366	0.000965473	0.020946	down
ENSMUSG00000026315	Serpinb8	63	76	108	61	292	258	137	169	1.0736	0.00097544	0.0210777	up
ENSMUSG00000048856	Slc25a47	0	1	0	2	10	176	26	4	5.68425	5.41995e-05	0.00297974	up
ENSMUSG00000022848	Slc49a4	1165	1301	1614	1176	1000	1335	1075	1630	-0.512455	0.000975901	0.0210777	false
ENSMUSG00000001642	Akr1b3	5300	3033	2635	3445	1491	2022	2147	3216	-1.25948	0.000979012	0.0211135	down
ENSMUSG00000026255	Efhd1	64	137	93	51	179	396	167	284	1.13388	0.000987461	0.0212641	up
ENSMUSG00000041073	Nacad	32	53	104	36	130	199	117	167	1.06624	0.00099998	0.0215018	up
ENSMUSG00000050912	Tmem123	577	1442	1373	1186	2330	2520	1942	2586	0.649204	0.00100583	0.0215655	false
ENSMUSG00000036782	Klhl13	209	646	790	390	1524	1206	1096	1261	0.993872	0.00100595	0.0215655	false
ENSMUSG00000029119	Man2b2	387	648	845	486	1103	1528	818	1454	0.63789	0.00100838	0.0215655	false
ENSMUSG00000038801	Scgb1c1	804	199	37	115	28	40	86	119	-2.81157	0.00100889	0.0215655	down
ENSMUSG00000021298	Gpr132	16	32	22	22	90	81	38	80	1.22442	0.00102081	0.0217882	up
ENSMUSG00000035293	G2e3	50	138	144	92	280	260	207	242	0.859373	0.0010281	0.0218905	false
ENSMUSG00000042064	Myo3b	2	2	0	0	23	20	5	18	3.54666	0.0010289	0.0218905	up
ENSMUSG00000005882	Uqcc1	2868	2442	1955	2770	1072	1563	1797	2402	-1.06613	0.000822492	0.0185164	down
ENSMUSG00000053907	Mat2a	1256	2948	2795	2040	4362	4977	3777	4620	0.589723	0.00103465	0.0218923	false
ENSMUSG00000010080	Epn3	626	486	382	444	50	228	207	417	-1.67621	0.00103468	0.0218923	down
ENSMUSG00000052613	Pcdh15	8	9	19	9	28	45	38	42	1.35935	0.00103473	0.0218923	up
ENSMUSG00000044857	Lemd2	805	977	944	741	708	872	655	1033	-0.543906	0.00103721	0.0219127	false
ENSMUSG00000027406	Idh3b	8727	11051	9077	11669	8057	8684	10842	13070	-0.448767	0.0509259	0.192831	false
ENSMUSG00000022414	Tab1	776	398	509	431	248	367	329	406	-1.18183	0.00104564	0.0220267	down
ENSMUSG00000029059	Prxl2b	1548	1102	962	1054	351	508	830	1011	-1.31232	0.00104733	0.0220304	down
ENSMUSG00000084929	Foxo6os	95	118	117	85	28	58	63	106	-1.17448	0.00105478	0.022155	down
ENSMUSG00000052316	Lrrc15	282	316	259	446	21	144	151	228	-1.77381	0.00106136	0.0222609	down
ENSMUSG00000037129	Tmprss13	40	12	18	13	46	190	113	135	1.94671	0.00106565	0.0223188	up
ENSMUSG00000061778	Mospd2	106	265	282	215	395	478	466	500	0.707913	0.00107072	0.0223926	false
ENSMUSG00000056071	S100a9	34	57	31	109	274	154	276	209	1.57299	0.00107426	0.0224344	up
ENSMUSG00000032602	Slc25a20	2943	2104	1989	2953	1133	1737	1711	2348	-1.05035	0.00107718	0.0224454	down
ENSMUSG00000029036	Atad3a	905	746	796	831	520	697	656	761	-0.79899	0.00107865	0.0224454	false
ENSMUSG00000010048	Ifrd2	373	506	505	694	315	409	413	526	-0.766382	0.00107943	0.0224454	false
ENSMUSG00000038777	Sema6c	790	484	792	246	221	362	355	315	-1.35949	0.0010813	0.0224521	down
ENSMUSG00000057880	Abat	187	628	896	269	1632	1761	1207	1194	1.24385	0.00109018	0.0226041	up
ENSMUSG00000087413	Gm11266	67	34	54	55	24	41	20	31	-1.37255	0.00110027	0.0227808	down
ENSMUSG00000022235	Cmbl	828	446	383	438	232	393	272	365	-1.29774	0.00110327	0.0227884	down
ENSMUSG00000037341	Slc9a7	14	46	57	31	89	105	85	108	1.01958	0.00110378	0.0227884	up
ENSMUSG00000028773	Fabp3	72112	33368	25109	42839	10855	18504	27237	30016	-1.58087	0.00110945	0.0228729	down
ENSMUSG00000016349	Eef1a2	52809	25096	20157	23583	10064	15607	18016	22037	-1.47116	0.00111371	0.0229092	down
ENSMUSG00000032263	Bckdhb	1068	717	764	906	438	661	611	769	-0.994695	0.00111437	0.0229092	false
ENSMUSG00000051435	Fhad1	4	10	36	0	136	171	50	63	2.80681	0.00111619	0.0229143	up
ENSMUSG00000027360	Hdc	51	54	102	46	237	242	83	228	1.21591	0.00112013	0.0229627	up
ENSMUSG00000020747	Tmem94	1707	2357	2262	2185	1717	2145	2019	2568	-0.449575	0.00112822	0.0230958	false
ENSMUSG00000026335	Pam	13388	43081	89921	11477	192653	137363	132299	133992	1.66218	0.001131	0.0231202	up
ENSMUSG00000037411	Serpine1	308	1030	565	515	2271	1692	1232	1444	1.09512	0.0011393	0.0232571	up
ENSMUSG00000053641	Dennd4a	59	311	378	184	1021	878	513	610	1.39502	0.00114162	0.023266	up
ENSMUSG00000021235	Coq6	1056	752	766	885	491	651	628	789	-0.943228	0.00114294	0.023266	false
ENSMUSG00000073838	Tufm	5296	3060	2770	3341	1540	2287	2374	2988	-1.2026	0.00114827	0.0233173	down
ENSMUSG00000062825	Actg1	4846	6650	4932	3710	14096	15131	8537	11685	0.849199	0.00114867	0.0233173	false
ENSMUSG00000039903	Eva1c	27	56	70	16	146	180	77	159	1.34626	0.00115417	0.0233961	up
ENSMUSG00000043085	Tmem82	348	309	156	275	53	147	123	244	-1.51067	0.00115936	0.0234553	down
ENSMUSG00000038421	Fcrla	4	8	5	12	8	268	71	12	3.15471	0.00116032	0.0234553	up
ENSMUSG00000002980	Bcam	7896	5993	7276	5606	4584	5275	4765	6804	-0.812933	0.00116702	0.023541	false
ENSMUSG00000022876	Samsn1	6	21	28	12	61	39	48	88	1.45154	0.00116781	0.023541	up
ENSMUSG00000074361	C5ar2	34	52	100	57	179	119	125	245	1.06697	0.00117002	0.0235529	up
ENSMUSG00000028307	Aldob	35	58	70	36	168	106	80	92	0.794118	0.0270271	0.136728	false
ENSMUSG00000058297	Spock2	279	573	1669	377	3715	2768	1699	1952	1.52713	0.00117958	0.0236796	up
ENSMUSG00000020279	Il9r	0	7	6	7	24	100	27	16	2.68463	0.00119051	0.0238464	up
ENSMUSG00000025140	Pycr1	37	56	71	38	92	126	94	171	0.828662	0.00119117	0.0238464	false
ENSMUSG00000028849	Map7d1	7729	8873	8349	6801	5100	6926	6291	9535	-0.660439	0.00119503	0.0238906	false
ENSMUSG00000031519	Asb5	381	247	208	319	136	150	209	214	-1.21776	0.0012045	0.0240469	down
ENSMUSG00000019832	Rab32	36	57	127	50	152	175	143	262	1.05455	0.00120716	0.024067	up
ENSMUSG00000030798	Cd37	67	94	76	59	43	57	59	115	-0.580538	0.0793967	0.24134	false
ENSMUSG00000053469	Tg	28	38	119	37	232	239	123	149	1.40766	0.00122111	0.0242784	up
ENSMUSG00000035781	R3hdm4	885	906	1131	937	797	1063	800	1042	-0.512193	0.00122551	0.0243326	false
ENSMUSG00000072720	Myo18b	4478	5321	4529	4138	3147	3134	4162	4639	-0.740363	0.00122867	0.024362	false
ENSMUSG00000036285	Noa1	317	334	439	357	235	358	295	415	-0.604345	0.00123904	0.0244522	false
ENSMUSG00000044938	Klhl31	1127	1687	1176	1595	999	1102	1208	1343	-0.704471	0.00123999	0.0244522	false
ENSMUSG00000027510	Rbm38	2221	2296	2152	2876	1470	2068	1827	2593	-0.744494	0.00124012	0.0244522	false
ENSMUSG00000029545	Acads	6878	2972	2748	3418	1363	2187	2183	3174	-1.44113	0.00124174	0.0244522	down
ENSMUSG00000048865	Arhgap30	59	206	180	142	321	580	274	377	1.01721	0.00124288	0.0244522	up
ENSMUSG00000047798	Cd300lf	13	12	9	28	72	142	76	32	1.91522	0.00124333	0.0244522	up
ENSMUSG00000052760	A630001G21Rik	9	30	34	27	74	136	86	50	1.43421	0.0012499	0.024548	up
ENSMUSG00000039197	Adk	1898	2074	2052	2544	1196	1625	1949	2026	-0.788164	0.00125203	0.0245568	false
ENSMUSG00000078815	Cacng6	143	27	15	26	0	8	2	23	-3.52068	0.00125589	0.0245992	down
ENSMUSG00000097756	A730056A06Rik	19	12	30	26	9	10	10	9	-1.62395	0.00126385	0.0247218	down
ENSMUSG00000041794	Myrip	98	202	432	163	580	610	434	725	1.042	0.00126679	0.0247458	up
ENSMUSG00000042474	Fcmr	8	10	8	20	11	259	135	26	2.76593	0.00127181	0.0248106	up
ENSMUSG00000034435	Tmem30b	3	4	6	0	21	87	9	21	2.96021	0.00127533	0.0248459	up
ENSMUSG00000052087	Rgs14	20	26	31	20	54	130	67	58	1.24372	0.0012812	0.0249268	up
ENSMUSG00000007682	Dio2	20	155	144	37	303	827	164	386	1.89152	0.00128918	0.0250373	up
ENSMUSG00000027993	Trim2	77	231	387	231	700	583	471	724	1.0783	0.00129033	0.0250373	up
ENSMUSG00000046223	Plaur	20	103	49	48	234	181	100	229	1.37859	0.00130119	0.0252143	up
ENSMUSG00000040740	Slc25a34	4381	3171	1867	2953	453	1367	1697	2547	-1.60186	0.00131004	0.0253518	down
ENSMUSG00000021646	Mccc2	1287	853	978	1011	692	826	722	877	-0.908522	0.00131266	0.0253688	false
ENSMUSG00000037348	Paqr7	582	392	598	475	220	446	338	482	-0.963614	0.0013161	0.0254014	false
ENSMUSG00000074682	Zcchc3	187	235	269	154	168	156	149	232	-0.693717	0.0013355	0.0257416	false
ENSMUSG00000035357	Pdzrn3	323	1003	858	583	1435	1462	1436	1783	0.779449	0.0013403	0.0257999	false
ENSMUSG00000001911	Nfix	2127	4389	4162	4031	2269	3427	2876	4229	-0.619873	0.00135157	0.0259824	false
ENSMUSG00000071540	3425401B19Rik	533	2482	1448	2613	512	714	1006	1305	-1.39602	0.00136684	0.026207	down
ENSMUSG00000028967	Errfi1	599	1812	936	599	6652	5144	1558	2118	1.60928	0.00136836	0.026207	up
ENSMUSG00000033044	Dhrs7c	4717	2073	2560	1922	1082	1794	1638	2081	-1.34007	0.00136867	0.026207	down
ENSMUSG00000038679	Trps1	67	242	316	182	542	611	429	502	1.03188	0.0013731	0.0262572	up
ENSMUSG00000075033	Nxpe3	24	23	73	30	120	165	62	149	1.31668	0.00138566	0.0264624	up
ENSMUSG00000042406	Atf4	878	947	1121	1072	2192	2330	1617	2052	0.585449	0.00139538	0.0266131	false
ENSMUSG00000029650	Slc46a3	105	241	365	415	123	222	132	201	-1.13824	0.001399	0.0266471	down
ENSMUSG00000028959	Fastk	3736	3816	3586	4051	2516	3110	3186	4215	-0.696828	0.00140388	0.026705	false
ENSMUSG00000008999	Bmp7	39	52	39	45	9	34	27	17	-1.45592	0.00140944	0.0267155	down
ENSMUSG00000052331	Ankrd44	104	198	269	276	440	613	412	499	0.813898	0.00140969	0.0267155	false
ENSMUSG00000034872	Gipc3	163	288	178	306	74	144	171	198	-1.12231	0.00140995	0.0267155	down
ENSMUSG00000020953	Coch	4	25	62	31	115	232	39	314	2.12458	0.0014128	0.0267337	up
ENSMUSG00000026032	Ndufb3	2950	1291	1279	1363	528	807	1059	1327	-1.46686	0.0014146	0.0267337	down
ENSMUSG00000036995	Asap3	280	298	239	254	145	253	189	265	-0.818634	0.00141709	0.026746	false
ENSMUSG00000026556	Vangl2	111	72	96	92	65	57	55	76	-1.03639	0.00142483	0.0268502	down
ENSMUSG00000055172	C1ra	524	618	1081	580	1697	2178	1003	1642	0.802573	0.00142631	0.0268502	false
ENSMUSG00000020057	Dram1	83	161	203	73	315	583	234	322	1.09109	0.00143139	0.0268552	up
ENSMUSG00000017978	Cadps2	22	61	130	30	248	276	133	179	1.47149	0.00143208	0.0268552	up
ENSMUSG00000030386	Zfp606	173	261	300	309	200	167	231	198	-0.781581	0.00143281	0.0268552	false
ENSMUSG00000002900	Lamb1	1964	3471	3154	2786	1931	3451	2245	2873	-0.544003	0.00143614	0.0268552	false
ENSMUSG00000034634	Ly6d	7	0	0	4	26	153	31	15	3.65794	0.00143644	0.0268552	up
ENSMUSG00000015337	Endog	1793	582	650	740	381	479	406	711	-1.54971	0.00143894	0.0268552	down
ENSMUSG00000003190	Bcl2l12	169	114	129	122	84	117	76	96	-1.01956	0.00144347	0.0268552	down
ENSMUSG00000028955	Vamp3	998	1272	1231	1353	910	1017	1067	1444	-0.577989	0.00144418	0.0268552	false
ENSMUSG00000034987	Hrh2	3	21	11	12	30	44	47	59	1.5511	0.00144509	0.0268552	up
ENSMUSG00000064023	Klk8	134	93	112	77	49	51	53	106	-1.19998	0.00144615	0.0268552	down
ENSMUSG00000023259	Slc26a6	411	250	354	287	90	228	203	288	-1.21141	0.00144693	0.0268552	down
ENSMUSG00000025384	Faap100	478	472	393	456	205	343	316	490	-0.912886	0.00145037	0.0268687	false
ENSMUSG00000029524	Sirt4	213	204	223	196	145	162	145	244	-0.740244	0.0014519	0.0268687	false
ENSMUSG00000074785	Plxnc1	85	258	343	120	752	449	438	626	1.17106	0.00145337	0.0268687	up
ENSMUSG00000105703	Gm43305	5	38	49	52	124	239	95	132	1.66424	0.00145507	0.0268687	up
ENSMUSG00000041607	Mbp	128	192	451	97	636	886	511	578	1.24515	0.00146095	0.0269419	up
ENSMUSG00000038967	Pdk2	7822	7285	6128	7848	4675	5808	5803	7220	-0.796265	0.00146274	0.0269419	false
ENSMUSG00000062908	Acadm	19477	14352	13191	16810	6736	10658	12670	13898	-1.04734	0.0014683	0.0270101	down
ENSMUSG00000025930	Msc	13	31	39	26	97	47	75	119	1.25756	0.00147244	0.0270372	up
ENSMUSG00000030399	Ckm	28437	15561	10805	20995	4212	8799	12444	13736	-1.5171	0.00147509	0.0270372	down
ENSMUSG00000025616	Usp16	324	585	589	512	972	977	852	937	0.498357	0.00147537	0.0270372	false
ENSMUSG00000030199	Etv6	235	486	505	422	811	900	615	866	0.554708	0.00148823	0.0272252	false
ENSMUSG00000028140	Mrpl9	1256	877	1031	1020	579	753	751	1084	-0.91065	0.00149099	0.0272252	false
ENSMUSG00000086968	4933431E20Rik	43	95	106	45	146	168	162	202	0.849712	0.00149125	0.0272252	false
ENSMUSG00000026365	Cfh	6310	7783	7494	7602	9101	8726	8967	11031	-0.0667072	0.678762	0.814784	false
ENSMUSG00000062694	Cav3	2625	798	861	1059	529	515	681	923	-1.62338	0.00149985	0.0273135	down
ENSMUSG00000030409	Dmpk	7644	8444	8648	9138	6666	7867	7369	10000	-0.54726	0.00150652	0.0274006	false
ENSMUSG00000022494	Shisa9	0	0	16	5	55	71	56	26	3.06821	0.00153635	0.0278808	up
ENSMUSG00000024217	Snrpc	863	440	444	442	273	359	322	422	-1.22424	0.00153677	0.0278808	down
ENSMUSG00000002578	Ikzf4	22	19	40	16	82	56	55	135	1.31825	0.00154066	0.0279166	up
ENSMUSG00000054733	Msra	725	549	625	636	318	521	479	623	-0.885862	0.00155287	0.0280783	false
ENSMUSG00000025260	Hsd17b10	3441	1381	1296	1512	853	1084	1045	1301	-1.42045	0.00155346	0.0280783	down
ENSMUSG00000030786	Itgam	35	82	79	54	178	249	90	162	1.03611	0.00155976	0.0281572	up
ENSMUSG00000079941	Cox5b-ps	1644	430	353	564	222	349	333	426	-1.8224	0.00156731	0.0282583	down
ENSMUSG00000016386	Mpped2	391	207	154	307	67	93	138	236	-1.5727	0.00157339	0.0283327	down
ENSMUSG00000030247	Kcnj8	1260	886	746	1275	274	510	749	872	-1.3181	0.00159183	0.0286233	down
ENSMUSG00000091898	Tnnc1	57115	21296	19118	21846	12808	11815	18200	17815	-1.55645	0.00159347	0.0286233	down
ENSMUSG00000117990	Gm32027	52	75	60	106	31	34	45	68	-1.17814	0.00159599	0.0286331	down
ENSMUSG00000020241	Col6a2	2328	3760	3121	2282	1650	2764	1644	3519	-0.727916	0.00160012	0.0286717	false
ENSMUSG00000030137	Tuba8	2555	2322	1404	1751	826	1406	1329	1873	-1.09298	0.0016077	0.028772	down
ENSMUSG00000042549	Map2k3os	101	69	54	73	45	50	41	41	-1.25282	0.001618	0.0289207	down
ENSMUSG00000002204	Napsa	10	6	41	12	29	342	86	50	2.48184	0.00162456	0.0290022	up
ENSMUSG00000048442	Smim5	540	173	273	240	132	151	171	206	-1.46258	0.0016397	0.0292072	down
ENSMUSG00000029659	Medag	199	269	284	136	465	535	439	516	0.719652	0.00164062	0.0292072	false
ENSMUSG00000004667	Polr2e	2634	1064	921	1001	543	742	766	975	-1.4914	0.00164207	0.0292072	down
ENSMUSG00000052544	St6galnac3	79	52	81	81	173	162	185	275	0.962858	0.00166645	0.0296045	false
ENSMUSG00000018263	Tbx5	620	1202	2519	556	4334	3388	2910	3475	1.21515	0.0016714	0.0296561	up
ENSMUSG00000004069	Dnaja3	2034	2435	2207	2600	1456	1997	2105	2480	-0.663865	0.00167797	0.0297028	false
ENSMUSG00000035868	Zfp983	39	73	95	45	127	142	130	158	0.757221	0.00167813	0.0297028	false
ENSMUSG00000040612	Ildr2	47	119	240	34	431	509	215	452	1.5411	0.0016829	0.0297252	up
ENSMUSG00000042462	Dctpp1	601	194	165	233	81	153	127	206	-1.71763	0.00168348	0.0297252	down
ENSMUSG00000078713	Tomm5	1733	827	765	987	437	536	646	926	-1.33399	0.00168641	0.0297358	down
ENSMUSG00000040653	Ppp1r14c	3945	3121	2245	2449	1936	1589	1994	2518	-1.05806	0.00168818	0.0297358	down
ENSMUSG00000087236	Kif28	31	14	36	32	14	13	14	10	-1.5925	0.00169786	0.0298335	down
ENSMUSG00000022244	Amacr	573	501	542	476	302	437	364	604	-0.790885	0.00169928	0.0298335	false
ENSMUSG00000034171	Faah	0	11	13	1	24	151	54	20	3.03587	0.0016999	0.0298335	up
ENSMUSG00000038398	Upf3a	299	299	362	241	193	250	256	314	-0.696961	0.00171069	0.0299867	false
ENSMUSG00000046718	Bst2	4737	679	673	768	224	395	493	839	-2.55509	1	1	false
ENSMUSG00000039985	Sinhcaf	24	32	47	35	75	101	63	88	0.823957	0.00173233	0.0302684	false
ENSMUSG00000038412	Higd1a	2776	1221	1229	1341	515	844	1023	1298	-1.41492	0.00173302	0.0302684	down
ENSMUSG00000025791	Pgm1	4383	3053	2946	3284	1675	2335	2541	3273	-0.996223	0.00173793	0.0302861	false
ENSMUSG00000018143	Mafk	467	893	753	642	2009	1465	943	1937	0.790607	0.00174003	0.0302861	false
ENSMUSG00000037157	Il22ra1	0	9	12	3	30	28	24	46	2.08459	0.00174288	0.0302861	up
ENSMUSG00000027555	Car13	10	46	92	23	171	221	90	157	1.59038	0.00174563	0.0302861	up
ENSMUSG00000032224	Fam81a	138	108	123	171	20	87	73	107	-1.43286	0.00174632	0.0302861	down
ENSMUSG00000029158	Yipf7	2097	1602	1126	1763	916	938	1242	1346	-1.07801	0.00174655	0.0302861	down
ENSMUSG00000056999	Ide	999	2250	1599	1649	1315	1499	1314	1621	-0.583101	0.00176082	0.0304953	false
ENSMUSG00000027367	Stard7	2770	3337	3511	3521	2615	3098	3153	3767	-0.499281	0.00176474	0.0304953	false
ENSMUSG00000059325	Hopx	5819	2816	2364	2603	1786	1370	1855	2744	-1.38167	0.00176492	0.0304953	down
ENSMUSG00000002100	Mybpc3	46314	53654	40135	42694	30819	31509	40130	45490	-0.766617	0.00178103	0.030737	false
ENSMUSG00000071014	Ndufb6	3542	1316	1342	1360	717	746	1088	1414	-1.52422	0.00180995	0.0311991	down
ENSMUSG00000021460	Auh	969	1280	759	1407	421	778	686	385	1.14889	1.56e-06	3.26e-05	up
ENSMUSG00000021368	Tbc1d7	331	284	328	279	238	255	236	306	-0.708996	0.0018435	0.0316816	false
ENSMUSG00000032294	Pkm	23998	15885	16956	17835	10191	14283	13494	17876	-0.939557	0.00184449	0.0316816	false
ENSMUSG00000029919	Hpgds	42	39	64	36	108	135	96	102	0.862461	0.00184721	0.0316907	false
ENSMUSG00000063576	Klhdc3	1614	1027	1112	1060	629	827	817	1186	-1.00463	0.00185168	0.0316986	down
ENSMUSG00000050558	Prokr2	9	7	8	5	41	27	43	20	1.77681	0.00185203	0.0316986	up
ENSMUSG00000039191	Rbpj	422	888	950	704	1291	1537	1140	1498	0.490256	0.00186424	0.0318627	false
ENSMUSG00000020153	Ndufs7	17583	5245	6003	6754	3189	4479	4502	6355	-1.56358	0.00186629	0.0318627	down
ENSMUSG00000021981	Cab39l	375	463	767	486	992	1164	832	1065	0.548258	0.00186821	0.0318627	false
ENSMUSG00000074622	Mafb	329	702	613	324	933	1458	761	1315	0.767024	0.00188438	0.0320976	false
ENSMUSG00000063564	Col23a1	97	197	236	55	651	269	475	493	1.36413	0.00188747	0.0320976	up
ENSMUSG00000020219	Timm13	2333	532	745	681	320	497	434	757	-1.75385	0.00189033	0.0320976	down
ENSMUSG00000052889	Prkcb	48	46	55	78	156	488	136	123	1.50884	0.00189083	0.0320976	up
ENSMUSG00000055976	Cldn23	0	1	1	8	25	49	9	31	3.02555	0.00189778	0.032178	up
ENSMUSG00000036537	Rnf113a1	66	31	52	43	22	25	27	34	-1.3351	0.00190355	0.0322381	down
ENSMUSG00000021577	Sdha	19013	20596	21198	23334	8042	7965	9276	13083	-1.13298	0.000382595	0.00240653	down
ENSMUSG00000031024	Denn2b	503	863	922	760	559	727	602	1011	-0.500697	0.0019247	0.0325205	false
ENSMUSG00000050556	Kcnb1	656	1256	1051	1281	553	838	862	1153	-0.748004	0.00193963	0.0327345	false
ENSMUSG00000028700	Pomgnt1	913	1172	1282	1076	935	1115	1032	1449	-0.412095	0.00194188	0.0327345	false
ENSMUSG00000057722	Lepr	45	124	157	113	310	356	153	328	0.99886	0.0019547	0.0329125	false
ENSMUSG00000009876	Cox4i2	420	186	107	249	59	113	120	175	-1.65754	0.00195966	0.0329577	down
ENSMUSG00000020483	Dynll2	5304	7556	7734	6834	5999	6781	6534	9051	-0.385132	0.00196227	0.0329624	false
ENSMUSG00000025583	Rptor	673	989	992	869	823	1057	800	1124	-0.32283	0.00196448	0.0329624	false
ENSMUSG00000006219	Fblim1	2792	4766	3442	4662	1676	3268	3125	3946	-0.833131	0.00198499	0.033268	false
ENSMUSG00000024726	Carnmt1	722	772	546	896	443	534	568	720	-0.858552	0.0019918	0.0333436	false
ENSMUSG00000070570	Slc17a7	253	777	1508	166	2383	2972	2057	2349	1.56532	0.00200226	0.0334802	up
ENSMUSG00000030741	Spns1	859	672	783	578	485	608	523	727	-0.794329	0.00201095	0.0335868	false
ENSMUSG00000046694	Tent5b	5	53	200	35	756	417	177	327	2.3061	0.00202009	0.0337007	up
ENSMUSG00000024346	Pfdn1	1623	644	643	734	363	545	522	653	-1.39569	0.0020237	0.0337222	down
ENSMUSG00000058835	Abi1	219	664	777	528	1280	1498	892	1372	0.837381	0.00203787	0.0339193	false
ENSMUSG00000024529	Lox	51	310	247	149	843	752	335	521	1.37012	0.0020438	0.0339791	up
ENSMUSG00000051439	Cd14	308	256	217	155	970	790	362	929	1.19286	0.00205576	0.0341322	up
ENSMUSG00000038695	Josd2	2348	884	880	855	462	674	653	931	-1.47549	0.00205772	0.0341322	down
ENSMUSG00000050010	Shisa3	12	19	24	29	47	99	51	60	1.18216	0.00206106	0.0341487	up
ENSMUSG00000060509	Xcr1	13	26	14	20	3	6	10	10	-1.76484	0.00206619	0.0341946	down
ENSMUSG00000049001	Ndnf	117	454	673	112	1440	965	1127	1035	1.48801	0.00206916	0.0342007	up
ENSMUSG00000026895	Ndufa8	10516	3437	3519	3825	1870	2639	2753	3938	-1.54853	0.00207127	0.0342007	down
ENSMUSG00000057666	Gapdh	675	50	438	68	81	87	91	115	-2.31206	0.00208039	0.0343123	down
ENSMUSG00000033350	Chst2	40	103	117	86	58	69	54	76	-0.815993	0.00208669	0.0343771	false
ENSMUSG00000026991	Pkp4	1555	2548	3650	2464	5670	4668	3964	5851	0.592576	0.00209355	0.034451	false
ENSMUSG00000038648	Creb3l2	878	2248	3295	862	6305	4812	3892	4836	1.13003	0.00209764	0.0344792	up
ENSMUSG00000052738	Suclg1	9436	4844	4949	5543	3011	4117	4188	5005	-1.15077	0.0021209	0.0348222	down
ENSMUSG00000110682	A530010L16Rik	4	7	7	2	13	77	21	20	2.27073	0.00213933	0.0350851	up
ENSMUSG00000035697	Arhgap45	241	289	311	199	394	914	489	693	0.795871	0.00215157	0.035246	false
ENSMUSG00000035045	Zc3h12b	9	34	50	19	83	85	77	81	1.21057	0.00216688	0.0354133	up
ENSMUSG00000029047	Pex10	204	217	297	284	144	225	213	265	-0.688606	0.00216736	0.0354133	false
ENSMUSG00000064289	Tank	183	278	314	284	468	554	382	532	0.448422	0.00216911	0.0354133	false
ENSMUSG00000044894	Uqcrq	22731	5960	5646	6918	2894	4007	4983	7255	-1.76389	0.00218392	0.035615	down
ENSMUSG00000027316	Gfra4	221	134	122	166	88	93	100	140	-1.14239	0.00218667	0.0356199	down
ENSMUSG00000031730	Dhodh	432	285	359	235	172	230	253	257	-1.01339	0.00219473	0.0357111	down
ENSMUSG00000026853	Crat	9946	8880	7801	10600	5122	7616	7520	9294	-0.828964	0.00221362	0.0359781	false
ENSMUSG00000022679	Mpv17l	17	38	50	23	66	120	90	73	1.07708	0.00221825	0.0360131	up
ENSMUSG00000050222	Il17d	292	201	230	161	99	174	125	217	-1.05131	0.00223139	0.0361859	down
ENSMUSG00000030067	Foxp1	307	863	796	572	1356	1545	1053	1376	0.696236	0.00224005	0.0362799	false
ENSMUSG00000057191	AB124611	29	37	28	36	100	107	57	87	0.982794	0.00224245	0.0362799	false
ENSMUSG00000021930	Spryd7	706	909	816	785	720	780	714	949	-0.470378	0.00224468	0.0362799	false
ENSMUSG00000026817	Ak1	11383	7996	7812	8153	4964	6086	6874	8374	-0.938067	0.00225691	0.0364064	false
ENSMUSG00000017802	Retreg3	650	863	1063	880	847	997	725	1071	-0.355199	0.00225753	0.0364064	false
ENSMUSG00000090698	Apold1	602	1542	244	406	3537	3146	1847	2632	1.56242	0.00226157	0.036426	up
ENSMUSG00000047330	Kcne4	44	85	80	101	131	315	143	243	0.97439	0.00226376	0.036426	false
ENSMUSG00000086324	Gm15564	33	35	17	14	14	12	5	7	-1.86469	0.00227171	0.0364905	down
ENSMUSG00000021748	Pdhb	10919	8731	9109	10393	5860	6973	8439	9547	-0.830846	0.00227497	0.0364905	false
ENSMUSG00000033323	Ctdp1	141	274	278	221	388	440	337	582	0.516443	0.00227557	0.0364905	false
ENSMUSG00000056427	Slit3	259	825	1665	301	3315	3440	1631	2008	1.48496	0.00227782	0.0364905	up
ENSMUSG00000035513	Ntng2	54	195	176	187	377	478	281	413	0.956077	0.00228494	0.0365345	false
ENSMUSG00000106019	Gm43672	609	507	585	562	351	385	507	541	-0.809796	0.00228561	0.0365345	false
ENSMUSG00000002781	Tmem143	1472	1546	1657	1943	885	1378	1341	1918	-0.736709	0.00228956	0.0365574	false
ENSMUSG00000030541	Idh2	31418	24668	19672	27039	14389	14621	20431	23924	-0.990949	0.00229351	0.0365614	false
ENSMUSG00000029723	Tsc22d4	4930	3184	3233	3496	2190	2796	2351	3779	-0.952129	0.00229485	0.0365614	false
ENSMUSG00000039361	Picalm	1056	3837	3153	3413	11518	7442	5359	7075	1.10418	0.00230906	0.0366931	up
ENSMUSG00000026526	Fh1	10150	6699	6401	7528	4531	5758	5645	6919	-0.950405	0.00230953	0.0366931	false
ENSMUSG00000041642	Kif21b	37	49	72	64	127	322	136	106	1.21572	0.00231246	0.0366931	up
ENSMUSG00000037035	Inhbb	62	92	185	40	391	250	164	408	1.30982	0.00231507	0.0366931	up
ENSMUSG00000049401	Ogfr	1790	1019	829	949	615	768	634	1004	-1.16787	0.00231797	0.0366931	down
ENSMUSG00000068614	Actc1	173000	135672	123238	159419	97230	110908	117014	139600	-0.846277	0.0023188	0.0366931	false
ENSMUSG00000091937	Gm3646	97	15	31	53	10	7	24	21	-2.24957	0.00232081	0.0366931	down
ENSMUSG00000036880	Acaa2	27247	10980	10929	14546	6208	9521	9931	11938	-1.34395	0.00234831	0.0370875	down
ENSMUSG00000111867	Gm31013	179	78	57	83	19	30	40	87	-1.80609	0.00235265	0.0371156	down
ENSMUSG00000033751	Gadd45gip1	1171	433	395	456	289	319	280	464	-1.47262	0.00236332	0.0372215	down
ENSMUSG00000020865	Abcc3	38	63	47	26	116	98	101	126	0.927447	0.00236449	0.0372215	false
ENSMUSG00000025348	Itga7	4429	2851	2882	3064	1494	2244	2493	3089	-1.03113	0.00236756	0.0372294	down
ENSMUSG00000000197	Nalcn	4	39	82	16	156	196	106	144	1.82225	0.00238203	0.0374164	up
ENSMUSG00000094797	Igkv6-15	0	6	3	0	25	38	15	10	2.9795	0.00238587	0.0374362	up
ENSMUSG00000026343	Gpr39	2	9	12	9	59	48	10	46	1.96661	0.00239028	0.0374453	up
ENSMUSG00000024063	Lbh	8539	7161	4856	7724	1430	3019	4982	6359	-1.3695	0.00239646	0.0374453	down
ENSMUSG00000031958	Ldhd	740	639	529	818	247	233	356	255	1.48499	8.19e-17	7.82e-14	up
ENSMUSG00000038880	Mrps34	1087	535	609	530	387	447	446	514	-1.16177	0.00239677	0.0374453	down
ENSMUSG00000029771	Irf5	103	133	164	104	289	403	162	332	0.790535	0.0024087	0.0375561	false
ENSMUSG00000025372	Baiap2	204	244	403	202	777	692	352	709	0.852085	0.00240904	0.0375561	false
ENSMUSG00000098112	Bin2	18	49	27	39	58	62	33	58	0.244402	0.509595	0.690336	false
ENSMUSG00000035172	Plekhh3	585	547	677	445	300	490	394	664	-0.769699	0.00242153	0.03767	false
ENSMUSG00000004996	Mri1	363	250	314	272	224	230	202	285	-0.841821	0.00242637	0.0377049	false
ENSMUSG00000024197	Plin3	1998	2215	2073	2455	998	1336	1939	2294	-0.876321	0.00243443	0.0377207	false
ENSMUSG00000022110	Sucla2	8787	7568	7413	9904	4471	6271	7376	7902	-0.854447	0.00243706	0.0377207	false
ENSMUSG00000023349	Clec4n	26	50	44	31	74	89	69	133	0.841307	0.00243729	0.0377207	false
ENSMUSG00000017778	Cox7c	11943	3424	3151	4007	2950	3021	3271	4491	-1.34542	0.0120278	0.0893909	false
ENSMUSG00000039349	C130074G19Rik	614	449	596	520	397	437	420	549	-0.75412	0.00244699	0.0378228	false
ENSMUSG00000039914	Coq10a	5037	3590	2993	4124	1439	2449	2964	3680	-1.10933	0.00244961	0.037823	down
ENSMUSG00000002565	Scin	22	61	147	34	275	239	169	179	1.42117	0.00245252	0.0378277	up
ENSMUSG00000092417	Gpank1	225	128	180	131	76	116	105	153	-1.08183	0.00245659	0.0378503	down
ENSMUSG00000024423	Impact	189	396	573	331	960	928	600	785	0.773687	0.00246767	0.0379806	false
ENSMUSG00000028488	Sh3gl2	0	18	45	17	97	213	142	50	2.40409	0.0024772	0.0380593	up
ENSMUSG00000027347	Rasgrp1	2	24	58	15	66	203	116	93	1.98975	0.00247802	0.0380593	up
ENSMUSG00000049287	Iba57	700	462	369	452	250	335	349	421	-1.08243	0.00248505	0.0381269	down
ENSMUSG00000027865	Gdap2	126	241	253	194	340	455	343	386	0.503967	0.00249094	0.0381769	false
ENSMUSG00000021998	Lcp1	534	992	739	835	1354	1569	1295	1690	0.505073	0.00250846	0.0383869	false
ENSMUSG00000071528	Atp5md	10079	3219	3568	3670	2236	2385	3037	3309	-1.49907	0.00251127	0.0383869	down
ENSMUSG00000027035	Cers6	93	183	257	99	475	410	262	383	0.913588	0.00251258	0.0383869	false
ENSMUSG00000029392	Rilpl1	3163	3167	2446	2574	1447	2215	2188	3099	-0.843265	0.00252374	0.0385169	false
ENSMUSG00000017188	Coa3	1743	829	894	874	567	683	673	887	-1.1845	0.00253402	0.0386332	down
ENSMUSG00000039531	Zup1	52	112	108	116	192	230	171	221	0.66147	0.00253815	0.0386555	false
ENSMUSG00000054978	Kbtbd13	60	56	58	109	2	41	25	37	-1.95554	0.00254189	0.0386719	down
ENSMUSG00000020826	Nos2	157	359	188	210	58	121	172	192	-1.1785	0.00255161	0.0387791	down
ENSMUSG00000053825	Ppfia2	4	9	20	4	35	51	24	37	1.62685	0.00255771	0.0388312	up
ENSMUSG00000061878	Sphk1	43	85	47	46	259	192	88	145	1.21601	0.00257393	0.0390366	up
ENSMUSG00000021877	Arf4	1071	1792	1771	1308	2662	2748	2050	2926	0.39191	0.00259247	0.0392767	false
ENSMUSG00000025868	Higd2a	1575	767	891	935	581	739	669	840	-1.10415	0.00260235	0.0393157	down
ENSMUSG00000031877	Ces2g	52	127	230	81	323	375	233	324	1.01553	0.00260734	0.0393157	up
ENSMUSG00000028741	Mrto4	628	326	264	248	147	210	217	287	-1.34181	0.00261041	0.0393157	down
ENSMUSG00000040618	Pck2	461	443	621	454	359	573	335	518	-0.611295	0.00261057	0.0393157	false
ENSMUSG00000047963	Stbd1	205	279	600	271	750	758	589	926	0.776958	0.00261085	0.0393157	false
ENSMUSG00000021048	Mthfd1	499	614	617	547	454	568	503	723	-0.47026	0.00261129	0.0393157	false
ENSMUSG00000031834	Pik3r2	807	730	826	709	542	815	541	845	-0.649604	0.00262328	0.0394164	false
ENSMUSG00000002325	Irf9	546	1207	711	1167	582	842	484	885	-0.828488	0.00262342	0.0394164	false
ENSMUSG00000113902	Ndufb1	1887	578	614	654	346	479	575	497	-1.572	0.00263882	0.0396068	down
ENSMUSG00000022551	Cyc1	20803	11455	11566	14311	6446	9188	10120	13558	-1.11275	0.00264432	0.0396484	down
ENSMUSG00000016194	Hsd11b1	114	127	226	145	346	270	293	412	0.703226	0.0026528	0.0397159	false
ENSMUSG00000033416	Gucd1	519	798	889	859	674	869	683	856	-0.413048	0.00265534	0.0397159	false
ENSMUSG00000039960	Rhou	158	271	364	98	513	685	398	721	0.980715	0.00265955	0.0397159	false
ENSMUSG00000091625	Lsm5	64	13	39	33	20	1	8	8	-2.50006	0.00266053	0.0397159	down
ENSMUSG00000034243	Golgb1	641	1579	1621	1145	2604	2494	2012	2731	0.606042	0.0026625	0.0397159	false
ENSMUSG00000087340	Gm15228	0	0	0	0	5	25	26	0	5.87458	0.00266629	0.0397315	up
ENSMUSG00000003949	Hlf	295	748	1705	1196	680	593	352	498	-1.22872	0.00267115	0.0397348	down
ENSMUSG00000004655	Aqp1	4727	9075	8446	8182	6524	8560	4130	7268	-0.625644	0.00267198	0.0397348	false
ENSMUSG00000038007	Acer2	211	670	1269	1033	3175	1738	1704	3268	1.29012	0.00268186	0.0398151	up
ENSMUSG00000030246	Ldhb	41424	18104	15659	19617	9560	12013	15172	18708	-1.35597	0.00268287	0.0398151	down
ENSMUSG00000020775	Mrpl38	1270	738	818	948	465	727	627	900	-1.01232	0.00268961	0.0398743	down
ENSMUSG00000022040	Ephx2	6101	3455	3108	4212	1973	3131	2981	3356	-1.10509	0.00269472	0.0399094	down
ENSMUSG00000028132	Tlcd4	65	58	97	52	188	240	115	157	0.927676	0.00270658	0.0399935	false
ENSMUSG00000070407	Hs3st3b1	31	71	71	45	119	119	89	168	0.775594	0.00270696	0.0399935	false
ENSMUSG00000055963	Triqk	41	104	101	74	196	158	142	208	0.753418	0.00270867	0.0399935	false
ENSMUSG00000061518	Cox5b	13723	4183	3716	4624	1939	2930	3215	5104	-1.64159	0.00271244	0.0400085	down
ENSMUSG00000022150	Dab2	351	1091	1101	766	1659	1917	1452	2047	0.727713	0.00273011	0.0402177	false
ENSMUSG00000021102	Glrx5	3121	1099	1409	1300	622	964	937	1475	-1.39586	0.00273217	0.0402177	down
ENSMUSG00000034796	Cpne7	8	23	10	12	70	56	87	20	1.80502	0.0027409	0.0403054	up
ENSMUSG00000025980	Hspd1	6191	5859	5244	5856	3525	4783	5194	5695	-0.748524	0.00274928	0.0403877	false
ENSMUSG00000001053	N4bp3	308	296	258	324	108	246	222	285	-0.960451	0.0027622	0.0405232	false
ENSMUSG00000114493	Gm47071	6	11	8	8	24	32	25	29	1.3146	0.00276559	0.0405232	up
ENSMUSG00000059363	Fxn	907	348	308	338	192	253	254	349	-1.46472	0.00276832	0.0405232	down
ENSMUSG00000005968	Tuft1	50	44	67	36	110	150	79	164	0.888014	0.00276967	0.0405232	false
ENSMUSG00000026832	Cytip	40	52	48	51	148	335	103	83	1.35673	0.00278705	0.0407082	up
ENSMUSG00000022354	Ndufb9	7438	2353	2537	2983	1447	1726	2334	2671	-1.50618	0.00278793	0.0407082	down
ENSMUSG00000048899	Rimkla	7	5	21	8	40	26	48	45	1.59487	0.0027994	0.0408347	up
ENSMUSG00000054206	Gzmm	241	120	101	92	43	65	82	106	-1.47927	0.00280633	0.0408946	down
ENSMUSG00000030256	Bhlhe41	168	530	693	529	225	386	286	404	-0.936565	0.00283107	0.0411797	false
ENSMUSG00000020514	Mrpl22	403	255	245	263	156	194	209	258	-1.03685	0.00283349	0.0411797	down
ENSMUSG00000025428	Atp5a1	181018	167818	191852	178194	68741	67805	45310	57038	-1.58938	3.81197e-06	6.5e-05	down
ENSMUSG00000051703	Tmem198	5	6	15	10	26	31	24	45	1.3874	0.00283894	0.0411797	up
ENSMUSG00000021432	Slc35b3	86	134	123	83	217	286	181	213	0.653676	0.00284008	0.0411797	false
ENSMUSG00000003438	Timm50	1563	864	853	779	497	786	601	872	-1.11671	0.00285218	0.0413139	down
ENSMUSG00000025665	Rps6ka6	0	13	38	2	121	118	81	55	2.63366	0.0028572	0.0413453	up
ENSMUSG00000022956	Atp5o	19491	6447	6073	6448	3865	4557	5462	6527	-1.52528	0.0028664	0.0414019	down
ENSMUSG00000023089	Ndufa5	10540	3195	3053	3575	1769	2307	2843	3540	-1.58626	0.00286873	0.0414019	down
ENSMUSG00000026358	Rgs1	13	33	11	3	109	60	36	94	1.90022	0.00286966	0.0414019	up
ENSMUSG00000025204	Ndufb8	7355	3197	3181	3678	1715	2256	2661	3892	-1.31152	0.00288861	0.0416338	down
ENSMUSG00000036377	Cracd	120	240	704	30	2129	1387	823	896	2.00953	0.00289491	0.0416833	up
ENSMUSG00000073155	1810058I24Rik	660	2110	1760	1790	2126	1861	1892	2239	-0.00513238	0.984816	0.993	false
ENSMUSG00000021290	Atp5mpl	6324	1912	2180	2147	1388	1470	1871	1909	-1.51578	0.00291463	0.0418352	down
ENSMUSG00000022425	Enpp2	194	338	959	321	1409	1342	804	1428	1.12394	0.00291547	0.0418352	up
ENSMUSG00000016179	Camk1g	35	47	99	20	261	128	124	153	1.39668	0.00291699	0.0418352	up
ENSMUSG00000005373	Mlxipl	247	392	433	373	238	450	273	320	-0.598544	0.00292284	0.0418777	false
ENSMUSG00000038489	Polr2l	1680	521	596	585	255	412	444	663	-1.55756	0.00292748	0.0418799	down
ENSMUSG00000000088	Cox5a	9337	7761	7274	8630	6651	7891	8165	8943	-0.546387	0.0342874	0.154865	false
ENSMUSG00000109697	Gm34030	255	75	99	59	48	43	47	87	-1.73837	0.00293165	0.0418799	down
ENSMUSG00000037820	Tgm2	2565	4127	4915	3900	10653	7419	5375	9609	0.688849	0.00293954	0.0419144	false
ENSMUSG00000019890	Nts	40	62	44	28	223	103	83	141	1.2494	0.00293984	0.0419144	up
ENSMUSG00000020676	Ccl11	34	28	49	22	79	217	64	99	1.31674	0.00295405	0.0420756	up
ENSMUSG00000024309	Pfdn6	906	350	357	377	185	281	299	368	-1.40353	0.00297128	0.0422732	down
ENSMUSG00000037916	Ndufv1	24887	10070	9730	10322	6055	7360	8498	10519	-1.34752	0.00297458	0.0422732	down
ENSMUSG00000031101	Sash3	49	80	51	44	104	274	147	128	1.0978	0.00298058	0.0422732	up
ENSMUSG00000042821	Snai1	49	93	121	42	146	225	129	359	1.06671	0.00298225	0.0422732	up
ENSMUSG00000026628	Atf3	115	855	145	41	5564	3245	1200	878	2.94679	0.00298326	0.0422732	up
ENSMUSG00000006057	Atp5g1	31534	10526	10495	12737	6388	8423	9078	12437	-1.45993	0.00298697	0.0422732	down
ENSMUSG00000020832	Eral1	345	357	427	478	219	403	327	411	-0.70518	0.00298831	0.0422732	false
ENSMUSG00000038578	Susd1	18	30	20	31	66	190	64	53	1.45805	0.00299717	0.0423573	up
ENSMUSG00000038879	Nipal2	10	19	52	12	77	84	74	67	1.3818	0.00300337	0.0423675	up
ENSMUSG00000036352	Ubac1	1994	1395	1273	1299	835	1046	1146	1378	-0.952943	0.00300373	0.0423675	false
ENSMUSG00000041538	H2-Ob	19	28	37	26	26	393	137	60	2.04752	0.00301779	0.042484	up
ENSMUSG00000036585	Fgf1	2423	3015	2442	2989	1255	2083	2429	2843	-0.800829	0.00301784	0.042484	false
ENSMUSG00000067851	Arfgef1	1089	2315	2642	1880	4461	4128	3404	3664	0.615004	0.00303287	0.0425771	false
ENSMUSG00000076437	Selenoh	636	179	287	277	122	218	163	260	-1.46528	0.00303461	0.0425771	down
ENSMUSG00000097042	Gm17491	33	40	62	48	104	114	73	120	0.742258	0.00303569	0.0425771	false
ENSMUSG00000021967	Mrpl57	835	375	309	416	208	252	279	405	-1.34666	0.00303842	0.0425771	down
ENSMUSG00000027673	Ndufb5	11920	4313	4405	4941	2690	3163	4187	4354	-1.41227	0.00303913	0.0425771	down
ENSMUSG00000024194	Cuta	1319	487	609	509	293	429	416	576	-1.35988	0.00304222	0.0425793	down
ENSMUSG00000026766	Mmadhc	1689	1405	1408	1596	1040	1215	1243	1616	-0.744386	0.00306396	0.0428423	false
ENSMUSG00000003484	Cyp4f18	30	26	35	28	49	351	116	60	1.79182	0.00306718	0.0428461	up
ENSMUSG00000090084	Srpx	68	139	347	137	856	790	219	469	1.42535	0.00307939	0.0429646	up
ENSMUSG00000054074	Skida1	71	80	116	107	66	75	58	107	-0.73455	0.00308304	0.0429646	false
ENSMUSG00000055430	Nap1l5	19	69	140	10	324	396	151	189	1.87919	0.00308455	0.0429646	up
ENSMUSG00000031478	Nek3	35	67	42	37	17	45	22	25	-1.17245	0.00309735	0.0430783	down
ENSMUSG00000029299	Abcg3	7	13	21	10	29	52	32	42	1.20153	0.00309865	0.0430783	up
ENSMUSG00000071451	Psmg4	277	146	83	93	51	99	66	99	-1.53397	0.00311448	0.043231	down
ENSMUSG00000026271	Gpr35	0	21	21	11	58	56	44	82	1.85419	0.00311559	0.043231	up
ENSMUSG00000028957	Per3	78	551	1316	982	303	324	185	346	-1.66815	0.00314843	0.043645	down
ENSMUSG00000034810	Scn7a	345	915	1646	810	2751	2931	1607	2140	1.00983	0.0031534	0.0436512	up
ENSMUSG00000049608	Gpr55	0	3	0	0	2	60	22	5	4.50946	0.00315489	0.0436512	up
ENSMUSG00000003038	Hmgn2	1560	623	806	741	433	565	536	816	-1.24314	0.00316705	0.0437644	down
ENSMUSG00000030826	Bcat2	3974	1644	1589	1661	1054	1536	1233	1588	-1.3011	0.0031691	0.0437644	down
ENSMUSG00000005087	Cd44	173	697	496	285	1073	1196	703	1156	0.958126	0.00319478	0.0440687	false
ENSMUSG00000024076	Vit	89	138	391	61	585	622	305	730	1.37677	0.00319721	0.0440687	up
ENSMUSG00000024120	Lrpprc	3052	3350	3173	3857	1810	2503	3106	3566	-0.752844	0.00321558	0.0442798	false
ENSMUSG00000042918	Mamstr	229	151	175	156	75	121	123	179	-1.03365	0.00322163	0.0443211	down
ENSMUSG00000031848	Lsm4	2111	598	750	695	432	550	466	800	-1.51748	0.00323861	0.0445124	down
ENSMUSG00000033499	Larp4b	1113	1767	1742	1656	1502	1727	1536	1842	-0.344859	0.00324283	0.0445283	false
ENSMUSG00000009621	Vav2	275	399	490	401	311	447	355	462	-0.413949	0.00326085	0.0447163	false
ENSMUSG00000061461	Smim20	2343	747	911	886	504	667	667	929	-1.42762	0.00326986	0.0447163	down
ENSMUSG00000040048	Ndufb10	18721	5652	5357	6632	3267	4750	5267	5850	-1.54665	0.00327013	0.0447163	down
ENSMUSG00000004789	Dlst	3760	3817	3661	4192	10301	6471	6457	7464	1.11513	1.79238e-12	3.21785e-10	up
ENSMUSG00000075027	4631405J19Rik	187	63	105	89	17	75	44	81	-1.64182	0.00327202	0.0447163	down
ENSMUSG00000079105	C7	27	133	245	94	537	682	260	267	1.51246	0.003275	0.0447163	up
ENSMUSG00000029192	Tbc1d14	208	458	550	408	693	933	642	886	0.566121	0.00329024	0.0448559	false
ENSMUSG00000023020	Cox14	900	2218	3601	2410	3238	4572	2720	3904	0.292821	0.304189	0.517221	false
ENSMUSG00000037347	Chst7	227	163	157	161	125	128	109	170	-0.923024	0.0032945	0.0448559	false
ENSMUSG00000068105	Tnfrsf13c	41	48	38	43	75	61	62	58	0.15951	0.614298	0.768928	false
ENSMUSG00000018893	Mb	152889	95494	70769	99759	31310	48354	75813	96254	-1.28855	0.00330519	0.0449172	down
ENSMUSG00000009394	Syn2	22	101	312	89	398	1017	315	398	1.71895	0.0033102	0.0449432	up
ENSMUSG00000029535	Triap1	475	191	309	334	161	262	168	275	-1.15445	0.00331995	0.0449897	down
ENSMUSG00000038717	Atp5l	9912	3356	3703	4158	2519	2316	3341	3681	-1.41545	0.00332194	0.0449897	down
ENSMUSG00000023800	Tiam2	41	141	137	89	333	274	175	242	0.977061	0.00332754	0.0449897	false
ENSMUSG00000028970	Abcb1b	83	154	371	181	548	549	440	443	0.996637	0.00332868	0.0449897	false
ENSMUSG00000052565	H1f3	4	4	7	1	11	16	35	29	2.117	0.00332913	0.0449897	up
ENSMUSG00000015112	Slc25a13	1600	2332	1691	2767	759	971	1695	2138	-1.05101	0.00333926	0.0450847	down
ENSMUSG00000032802	Srxn1	325	427	387	367	624	702	602	848	0.436377	0.00335006	0.0451885	false
ENSMUSG00000036432	Siah2	135	296	223	164	435	528	282	522	0.690777	0.00335624	0.0451934	false
ENSMUSG00000059447	Hadhb	23402	19500	16194	23913	10004	14888	17531	19579	-0.921947	0.00335665	0.0451934	false
ENSMUSG00000032000	Birc3	87	325	227	241	540	722	487	442	0.949969	0.00336394	0.0452305	false
ENSMUSG00000002104	Rapsn	601	296	242	194	134	211	159	270	-1.38266	0.00336564	0.0452305	down
ENSMUSG00000085218	BB218582	105	72	44	102	12	36	41	68	-1.61169	0.00337375	0.0452976	down
ENSMUSG00000021991	Cacna2d3	16	64	130	17	221	283	143	192	1.59804	0.00337939	0.0453314	up
ENSMUSG00000042567	Nek10	0	0	2	0	27	80	0	4	5.38162	0.00338953	0.0454254	up
ENSMUSG00000024222	Fkbp5	166	407	1394	707	2772	3241	1222	1888	1.45107	0.00340255	0.0454758	up
ENSMUSG00000085786	Gm15987	0	6	0	7	14	95	53	9	3.32179	0.00340265	0.0454758	up
ENSMUSG00000028648	Ndufs5	5221	1781	1893	2109	1053	1422	1778	1901	-1.4309	0.00340576	0.0454758	down
ENSMUSG00000039048	Foxred1	1099	982	1090	1097	775	875	896	1230	-0.653654	0.00340583	0.0454758	false
ENSMUSG00000097705	Gm26740	3	5	10	4	23	48	14	19	1.83928	0.00342279	0.0456602	up
ENSMUSG00000059734	Ndufs8	7742	2888	3065	3590	1875	2478	2716	3274	-1.32741	0.00343546	0.0457872	down
ENSMUSG00000000399	Ndufa9	13786	5361	5108	5923	3714	4210	4866	6020	-1.26992	0.00565833	0.0602373	false
ENSMUSG00000024782	Ak3	1371	1916	2072	2005	1631	2275	1568	2203	-0.378475	0.00345301	0.0459055	false
ENSMUSG00000053886	Sh2d4a	272	149	148	194	42	127	142	113	-1.37847	0.00345382	0.0459055	down
ENSMUSG00000069516	Lyz2	4942	3992	4401	3051	8710	13692	6711	12781	0.841496	0.00346186	0.045963	false
ENSMUSG00000028085	Gatb	1229	694	648	940	466	556	602	811	-1.07124	0.00346533	0.045963	down
ENSMUSG00000040269	Mrps28	1437	547	609	591	357	471	459	625	-1.32498	0.00346765	0.045963	down
ENSMUSG00000004264	Phb2	4490	2216	2165	2624	1390	1769	1945	2517	-1.1525	0.00347295	0.0459912	down
ENSMUSG00000028393	Alad	2089	544	710	707	307	618	499	700	-1.56959	0.00347853	0.0459984	down
ENSMUSG00000044349	Snhg11	0	0	23	3	83	144	27	37	3.2458	0.00347983	0.0459984	up
ENSMUSG00000019998	Stx7	582	957	1117	849	1470	1619	1371	1543	0.377983	0.00348536	0.0460296	false
ENSMUSG00000063320	1190007I07Rik	325	153	116	141	70	103	92	156	-1.40548	0.00348996	0.0460484	down
ENSMUSG00000038172	Ttc39b	243	536	676	348	1075	901	882	912	0.715437	0.00349598	0.0460859	false
ENSMUSG00000001508	Sgca	3319	1562	1425	1685	953	1145	1293	1687	-1.22475	0.00350486	0.0461232	down
ENSMUSG00000045322	Tlr9	7	33	24	19	44	128	65	52	1.42237	0.00350603	0.0461232	up
ENSMUSG00000056209	Npm3	371	224	214	181	133	159	117	253	-1.14171	0.00351108	0.0461232	down
ENSMUSG00000027203	Dut	772	398	428	355	211	304	280	477	-1.18764	0.00351404	0.0461232	down
ENSMUSG00000030400	Ercc2	106	187	227	153	135	134	111	207	-0.61093	0.0035159	0.0461232	false
ENSMUSG00000087687	Pet100	241	73	88	54	43	63	52	58	-1.68552	0.00351787	0.0461232	down
ENSMUSG00000030990	Pgap2	391	576	434	672	353	431	387	587	-0.697891	0.00352517	0.0461772	false
ENSMUSG00000022361	Zhx1	249	619	638	509	990	1056	876	1031	0.596857	0.00353048	0.046205	false
ENSMUSG00000018339	Gpx3	12190	12547	30291	4389	67837	46177	35204	43964	1.35084	0.00353735	0.0462152	up
ENSMUSG00000029145	Eif2b4	1347	691	597	680	382	560	515	700	-1.19076	0.00353762	0.0462152	down
ENSMUSG00000036860	Mrpl55	1955	742	746	847	397	583	743	713	-1.39412	0.00354376	0.0462537	down
ENSMUSG00000032666	1700025G04Rik	707	1153	1085	795	1969	1612	1761	1819	0.541522	0.00355693	0.0463839	false
ENSMUSG00000026039	Sgo2a	62	55	60	93	21	33	48	61	-1.20935	0.00356815	0.0464885	down
ENSMUSG00000020589	Cyria	206	526	817	204	1189	1260	1028	1064	1.0561	0.00358169	0.046623	up
ENSMUSG00000024844	Banf1	1659	814	822	776	535	610	616	913	-1.17153	0.00360347	0.0468645	down
ENSMUSG00000063529	Stmnd1	8	32	22	9	65	95	59	35	1.4965	0.00360718	0.0468707	up
ENSMUSG00000021451	Sema4d	1080	1047	732	787	578	659	705	930	-0.841319	0.00362726	0.0470217	false
ENSMUSG00000005510	Ndufs3	10517	3731	3793	4527	2218	2917	3488	4381	-1.39475	0.00362759	0.0470217	down
ENSMUSG00000030255	Sspn	2638	4673	4892	4232	3670	3627	3886	4913	-0.433689	0.0036312	0.0470217	false
ENSMUSG00000050212	Eva1b	487	278	339	259	149	203	166	391	-1.14676	0.00363414	0.0470217	down
ENSMUSG00000058267	Mrps14	1144	624	599	626	365	523	493	667	-1.10174	0.003635	0.0470217	down
ENSMUSG00000041881	Ndufa7	5529	1921	1915	2064	1226	1704	1606	2041	-1.40426	0.00364256	0.0470776	down
ENSMUSG00000027404	Snrpb	2489	1446	1496	1292	1004	1238	917	1672	-1.03038	0.00365412	0.047185	down
ENSMUSG00000024349	Sting1	122	206	149	118	269	343	246	358	0.594503	0.00367645	0.0474147	false
ENSMUSG00000021764	Ndufs4	5966	1940	1814	2557	1184	1515	1942	2069	-1.4743	0.00367844	0.0474147	down
ENSMUSG00000107689	Gm44386	780	236	199	306	164	162	209	242	-1.58382	0.00368437	0.047426	down
ENSMUSG00000058704	Memo1	660	693	601	684	470	532	568	743	-0.662607	0.00368889	0.047426	false
ENSMUSG00000025175	Fn3k	694	191	234	220	104	151	160	268	-1.61202	0.00368913	0.047426	down
ENSMUSG00000044700	Tmem201	2188	2369	2172	2208	1592	1900	1847	2806	-0.610933	0.00369598	0.047472	false
ENSMUSG00000002767	Mrpl2	2320	786	978	1041	511	707	712	1107	-1.35876	0.0037218	0.0477468	down
ENSMUSG00000022471	Xrcc6	468	467	472	339	305	456	320	452	-0.663681	0.00372395	0.0477468	false
ENSMUSG00000060594	Layn	47	111	147	112	199	224	198	260	0.696457	0.00373482	0.0478439	false
ENSMUSG00000054793	Cadm4	478	295	348	334	188	385	190	296	-0.994725	0.00375125	0.048012	false
ENSMUSG00000037583	Nr0b2	321	153	157	157	66	108	139	150	-1.32182	0.00375788	0.0480482	down
ENSMUSG00000024190	Dusp1	2708	4677	1901	1549	7914	9197	5251	8555	1.04778	0.0037607	0.0480482	up
ENSMUSG00000041012	Cmtm8	405	180	182	270	40	118	160	211	-1.55448	0.00378743	0.0483472	down
ENSMUSG00000073676	Hspe1	3000	1131	1050	1234	736	870	914	1256	-1.36545	0.00379793	0.0483899	down
ENSMUSG00000075122	Cd80	16	48	25	30	64	145	52	105	1.17726	0.00379835	0.0483899	up
ENSMUSG00000031488	Rab11fip1	27	78	193	19	303	296	214	350	1.58504	0.00380077	0.0483899	up
ENSMUSG00000114069	E130119H09Rik	61	21	17	42	13	19	12	19	-1.76097	0.00380674	0.0484234	down
ENSMUSG00000073802	Cdkn2b	13	13	16	3	36	45	29	53	1.40671	0.00384049	0.0487941	up
ENSMUSG00000018287	Spag7	2195	1081	1047	1195	751	802	952	1137	-1.15063	0.00384261	0.0487941	down
ENSMUSG00000100164	2610306M01Rik	197	84	114	83	59	85	62	86	-1.2667	0.0038466	0.048802	down
ENSMUSG00000000631	Myo18a	2794	4325	4031	3909	2783	3432	3633	4722	-0.479564	0.00386357	0.0489072	false
ENSMUSG00000056498	Tmem154	19	68	61	78	128	269	121	146	1.15376	0.00387294	0.0489072	up
ENSMUSG00000079243	Xirp1	2867	4551	3337	2837	25378	7475	6382	7249	1.40323	0.00387586	0.0489072	up
ENSMUSG00000024414	Mrpl27	948	424	503	409	274	337	339	515	-1.20948	0.00388128	0.0489072	down
ENSMUSG00000048731	Ggnbp1	283	102	98	133	57	93	78	115	-1.45328	0.00388193	0.0489072	down
ENSMUSG00000019850	Tnfaip3	39	225	133	112	463	537	267	266	1.25081	0.00388291	0.0489072	up
ENSMUSG00000053898	Ech1	36063	13674	11495	18770	6158	10622	12003	16632	-1.42958	0.00388335	0.0489072	down
ENSMUSG00000027550	Lrrcc1	81	152	179	116	264	214	321	329	0.72031	0.00388495	0.0489072	false
ENSMUSG00000095654	Plscr5	34	25	35	33	3	10	17	26	-1.68239	0.00388521	0.0489072	down
ENSMUSG00000031494	Cd209a	5	16	12	0	33	148	21	44	2.48485	0.00389154	0.0489249	up
ENSMUSG00000005299	Letm1	1576	1643	1871	1894	1302	1695	1580	2092	-0.527221	0.00389336	0.0489249	false
ENSMUSG00000075270	Pde11a	0	8	4	4	11	17	33	35	2.23029	0.00391181	0.0490924	up
ENSMUSG00000022309	Angpt1	1238	1247	2287	699	5303	3041	4065	2750	1.11597	0.00391449	0.0490924	up
ENSMUSG00000030785	Cox6a2	38654	17620	17796	19256	12937	16013	16711	20225	-1.06622	0.00872024	0.074626	false
ENSMUSG00000028318	Polr1e	488	274	224	284	167	202	227	235	-1.15094	0.00392146	0.0491079	down
ENSMUSG00000031790	Mmp15	2219	3410	2922	2515	1942	2668	2341	3679	-0.507153	0.00394117	0.0493122	false
ENSMUSG00000022210	Dhrs4	1792	952	829	952	463	676	806	971	-1.19294	0.00395198	0.0494049	down
ENSMUSG00000005628	Tmod4	584	202	154	303	82	133	212	186	-1.61302	0.00395618	0.0494148	down
ENSMUSG00000001583	Tnk1	0	5	6	1	19	23	12	17	2.22903	0.00396378	0.0494671	up
ENSMUSG00000023094	Msrb2	1513	727	729	687	398	557	597	795	-1.20775	0.00396792	0.0494763	down
ENSMUSG00000026235	Epha4	456	1312	1906	714	2717	2893	2345	2380	0.916061	0.00398249	0.0496153	false
ENSMUSG00000025732	Mcrip2	4731	1189	1445	1733	789	1208	1153	1703	-1.54876	0.00398687	0.0496273	down
ENSMUSG00000108435	Gm45051	29	10	17	3	3	2	4	6	-2.53272	0.00399892	0.0497346	down
ENSMUSG00000033355	Rtp4	392	425	234	328	261	258	217	319	-0.881457	0.00402411	0.0500051	false
ENSMUSG00000086784	Isoc2a	1783	713	794	806	395	707	589	854	-1.28048	0.00403183	0.0500581	false
ENSMUSG00000020477	Mrps24	2812	937	1046	913	545	802	710	1187	-1.44029	0.00404942	0.0502087	false
ENSMUSG00000031145	Prickle3	223	359	334	513	199	307	256	374	-0.779627	0.00405087	0.0502087	false
ENSMUSG00000031901	Dus2	199	131	137	148	84	126	112	131	-0.951791	0.00405661	0.0502369	false
ENSMUSG00000039153	Runx2	3	20	18	21	44	58	52	46	1.32697	0.004063	0.0502732	false
ENSMUSG00000086369	E330017L17Rik	151	79	104	50	43	50	52	80	-1.30661	0.00407818	0.0503683	false
ENSMUSG00000037813	D630003M21Rik	164	383	219	213	53	137	200	182	-1.18539	0.00408083	0.0503683	false
ENSMUSG00000016534	Lamp2	2018	4413	4793	3508	7616	6764	5878	7557	0.540744	0.0040811	0.0503683	false
ENSMUSG00000030730	Atp2a1	12	50	68	15	110	168	125	79	1.43757	0.00408679	0.0503831	false
ENSMUSG00000036751	Cox6b1	17228	5488	5615	6540	3809	4425	5209	6195	-1.43487	0.00408924	0.0503831	false
ENSMUSG00000078154	Gm12184	191	176	172	154	123	154	123	191	-0.714172	0.0040985	0.0504543	false
ENSMUSG00000025465	Echs1	8583	5320	5657	5872	3503	4828	5105	5641	-0.93251	0.00410652	0.0504789	false
ENSMUSG00000095788	Sirpb1a	0	3	3	1	21	8	5	31	2.83017	0.00410745	0.0504789	false
ENSMUSG00000106981	Gm45495	104	85	108	77	42	50	87	66	-1.05146	0.0041181	0.050497	false
ENSMUSG00000037196	Pacrg	15	20	35	11	68	64	40	59	1.12193	0.00411975	0.050497	false
ENSMUSG00000026688	Mgst3	6796	2460	2094	2657	1393	1599	2140	2701	-1.44586	0.00412132	0.050497	false
ENSMUSG00000027457	Snph	1	5	19	3	38	68	29	19	2.17675	0.00412502	0.050497	false
ENSMUSG00000047098	Rnf31	614	704	650	647	565	653	510	808	-0.511502	0.00412632	0.050497	false
ENSMUSG00000028834	Trim63	3654	2559	2254	2735	2063	1595	2174	2360	-0.949572	0.00414066	0.0506297	false
ENSMUSG00000038239	Hrc	17984	10164	9735	11647	5285	7826	9712	10888	-1.09438	0.00415963	0.0508189	false
ENSMUSG00000028538	St3gal3	1264	1096	1019	1199	782	961	973	1174	-0.722607	0.00420888	0.0513511	false
ENSMUSG00000023078	Cxcl13	1	2	174	0	2384	861	951	1386	4.85854	0.00421472	0.0513511	false
ENSMUSG00000030335	Mrpl51	4164	1941	1900	1965	1109	1425	1703	2137	-1.21342	0.00421866	0.0513511	false
ENSMUSG00000040441	Slc26a10	609	398	451	780	248	237	355	618	-1.14377	0.00422038	0.0513511	false
ENSMUSG00000000787	Ddx3x	1538	4865	5228	4099	9774	8967	7404	8544	0.79202	0.00422245	0.0513511	false
ENSMUSG00000079418	Atg4a	109	205	240	239	374	439	360	401	0.591794	0.00422442	0.0513511	false
ENSMUSG00000028407	Smim27	99	32	35	26	14	13	20	35	-1.84644	0.00424784	0.0515925	false
ENSMUSG00000000959	Oxa1l	1988	1580	1489	1679	1115	1394	1288	1824	-0.768002	0.00425951	0.0516136	false
ENSMUSG00000026179	Pnkd	2124	980	1016	1065	642	811	851	1117	-1.16556	0.00425967	0.0516136	false
ENSMUSG00000041939	Mvk	231	149	227	159	116	187	110	179	-0.873998	0.00426024	0.0516136	false
ENSMUSG00000045045	Lrfn4	378	310	271	247	167	265	159	334	-0.915568	0.00426828	0.0516196	false
ENSMUSG00000061740	Cyp2d22	497	550	976	457	2079	1411	1016	1374	0.858939	0.00427058	0.0516196	false
ENSMUSG00000044533	Rps2	24678	11487	12181	11290	7993	10137	8925	13099	-1.14131	0.00427467	0.0516196	false
ENSMUSG00000041168	Lonp1	3173	2442	2526	2598	1481	2130	2129	2975	-0.809844	0.00427496	0.0516196	false
ENSMUSG00000024659	Anxa1	476	771	1320	646	1600	2237	1163	1809	0.694499	0.00428899	0.051746	false
ENSMUSG00000039458	Mtmr12	125	337	398	287	634	688	458	645	0.709013	0.00429807	0.0518124	false
ENSMUSG00000043719	Col6a6	191	361	292	213	165	298	153	283	-0.67556	0.00430547	0.0518277	false
ENSMUSG00000002846	Timmdc1	937	664	649	652	408	513	569	734	-0.897536	0.00430647	0.0518277	false
ENSMUSG00000022516	Nudt16l1	375	203	240	202	145	166	184	211	-1.05279	0.00431292	0.0518622	false
ENSMUSG00000037740	Mrps26	1267	477	621	573	355	491	370	656	-1.24289	0.0043274	0.0519933	false
ENSMUSG00000003868	Ruvbl2	553	476	417	400	306	407	328	492	-0.773251	0.00434122	0.0521162	false
ENSMUSG00000004931	Apba3	1209	1176	920	1076	730	992	767	1264	-0.728994	0.00434538	0.052123	false
ENSMUSG00000035325	Sec31a	1541	2851	3120	2020	4982	4469	3624	4539	0.50096	0.00436722	0.0523186	false
ENSMUSG00000002949	Timm44	1825	1217	1194	1369	779	1019	1121	1341	-0.912924	0.00437932	0.0523186	false
ENSMUSG00000031969	Acad8	904	808	783	719	581	717	624	904	-0.67626	0.00437938	0.0523186	false
ENSMUSG00000032434	Cmtm6	528	923	1015	861	1265	1492	1180	1798	0.368563	0.00438095	0.0523186	false
ENSMUSG00000037440	Vnn1	12	17	23	3	47	54	40	48	1.3888	0.00438685	0.0523186	false
ENSMUSG00000036158	Prickle1	442	549	734	684	485	479	561	680	-0.548375	0.00438817	0.0523186	false
ENSMUSG00000002984	Tomm40	2219	954	1015	1147	734	1007	707	1103	-1.16871	0.00438984	0.0523186	false
ENSMUSG00000041632	Mrps27	983	592	563	580	381	503	496	587	-0.998402	0.00439052	0.0523186	false
ENSMUSG00000027560	Dok5	14	30	27	9	101	92	40	45	1.42656	0.00439582	0.0523388	false
ENSMUSG00000042613	Pbxip1	1597	2944	4489	2057	6320	5669	4526	6096	0.665678	0.0044056	0.0523884	false
ENSMUSG00000057378	Ryr3	4	34	164	29	677	260	55	440	2.39662	0.00441148	0.0523884	false
ENSMUSG00000045008	9030612E09Rik	53	42	20	43	2	13	18	28	-1.94169	0.00441497	0.0523884	false
ENSMUSG00000031633	Slc25a4	148642	67767	64633	68349	41595	50168	59271	72834	-1.21212	0.00441796	0.0523884	false
ENSMUSG00000018858	Mrpl58	1726	605	600	613	412	463	538	612	-1.40206	0.00441804	0.0523884	false
ENSMUSG00000020456	Ogdh	29609	36070	29781	38733	22260	26775	31905	35769	-0.656739	0.00443486	0.052545	false
ENSMUSG00000095098	Ccdc85b	2269	703	1302	819	633	666	608	1141	-1.32834	0.00444388	0.0525723	false
ENSMUSG00000097039	Pvt1	18	29	28	16	53	77	42	60	0.925549	0.00444581	0.0525723	false
ENSMUSG00000023175	Bsg	28125	18722	14995	19460	9941	14326	14232	20719	-1.00405	0.00444803	0.0525723	false
ENSMUSG00000050174	Nudt6	115	97	117	153	36	83	69	135	-1.09156	0.00446892	0.0527761	false
ENSMUSG00000024978	Gpam	1859	3718	4297	5371	1627	3206	2900	3469	-0.860235	0.00447858	0.0528473	false
ENSMUSG00000031736	Crnde	118	70	36	63	23	32	37	60	-1.50221	0.0044916	0.0529303	false
ENSMUSG00000022945	Chaf1b	47	13	27	18	5	8	9	20	-1.91758	0.00449291	0.0529303	false
ENSMUSG00000040498	Igsf23	32	92	340	41	537	383	433	503	1.63526	0.00450171	0.0529325	false
ENSMUSG00000044156	Hepacam2	4	15	18	7	11	312	36	18	2.6886	0.00450348	0.0529325	false
ENSMUSG00000021607	Mrpl36	1154	384	460	512	231	331	378	521	-1.38277	0.00451308	0.0529325	false
ENSMUSG00000029499	Pxmp2	1462	590	508	659	409	446	484	608	-1.31291	0.00451769	0.0529325	false
ENSMUSG00000036188	Ankmy2	329	332	390	303	262	315	287	411	-0.545633	0.00453126	0.0529325	false
ENSMUSG00000040820	Hlcs	88	161	254	132	312	324	272	372	0.633515	0.0045314	0.0529325	false
ENSMUSG00000024935	Slc1a1	24	30	22	30	41	102	80	81	1.0588	0.00453356	0.0529325	false
ENSMUSG00000034394	Lif	13	16	6	2	39	71	25	47	1.79226	0.00453455	0.0529325	false
ENSMUSG00000031214	Ophn1	81	208	221	170	366	438	256	370	0.686564	0.00454033	0.0529325	false
ENSMUSG00000028270	Gbp2	425	857	941	1033	699	770	567	740	-0.630348	0.00454499	0.0529325	false
ENSMUSG00000061723	Tnnt3	5	21	22	2	68	55	32	54	1.73672	0.00454682	0.0529325	false
ENSMUSG00000041733	Coq5	1596	1623	1383	1794	903	1339	1442	1654	-0.739501	0.00455011	0.0529325	false
ENSMUSG00000060038	Dhps	400	292	312	343	212	251	249	369	-0.824381	0.00455041	0.0529325	false
ENSMUSG00000085022	Gm5860	222	105	61	86	29	56	67	87	-1.59542	0.00455188	0.0529325	false
ENSMUSG00000057388	Mrpl18	1748	873	1016	964	619	750	875	929	-1.06856	0.00455366	0.0529325	false
ENSMUSG00000057948	Unc13d	31	40	49	16	97	134	64	86	1.06646	0.00455465	0.0529325	false
ENSMUSG00000032350	Gclc	86	350	411	260	629	1054	491	680	1.00959	0.00455595	0.0529325	false
ENSMUSG00000006818	Sod2	14941	16455	11421	16654	5623	8755	9343	7457	1.10504	1.66e-10	2.12e-08	up
ENSMUSG00000031059	Ndufb11	12641	4336	4357	4654	2654	3081	3791	5388	-1.41341	0.00456239	0.0529325	false
ENSMUSG00000016756	Cmah	47	118	100	85	237	634	211	116	1.37905	0.00456771	0.0529423	false
ENSMUSG00000026821	Ralgds	339	533	519	366	780	892	615	860	0.419489	0.00457053	0.0529423	false
ENSMUSG00000026820	Ptges2	1248	681	706	860	389	625	584	870	-1.05761	0.00457762	0.052967	false
ENSMUSG00000037318	Traf3ip3	17	6	9	14	46	88	53	25	1.70126	0.00457996	0.052967	false
ENSMUSG00000033377	Palmd	527	1122	951	841	1678	1429	1587	1854	0.538344	0.00459085	0.0530148	false
ENSMUSG00000029993	Nfu1	1007	524	563	590	350	491	466	587	-1.049	0.00459365	0.0530148	false
ENSMUSG00000018845	Unc45b	4542	3896	3906	3195	3087	2974	3106	4044	-0.715381	0.00459505	0.0530148	false
ENSMUSG00000022477	Aco2	24312	32387	30937	35272	25405	29417	29763	35452	-0.47337	0.00460093	0.0530404	false
ENSMUSG00000026458	Ppfia4	144	93	96	81	64	69	67	91	-1.02121	0.00461547	0.0531301	false
ENSMUSG00000006095	Tbcb	1121	603	633	448	394	539	361	618	-1.11527	0.00461792	0.0531301	false
ENSMUSG00000058546	Rpl23a	4566	2328	2609	2158	2118	1942	1710	2340	-1.06258	0.00461969	0.0531301	false
ENSMUSG00000021361	Tmem14c	1741	1177	1253	1192	729	1124	1002	1357	-0.870103	0.0046262	0.0531628	false
ENSMUSG00000026755	Arpc5l	1898	1063	999	993	695	736	930	1033	-1.07934	0.00464802	0.0533713	false
ENSMUSG00000024007	Ppil1	746	379	462	443	300	398	322	451	-1.00702	0.00465186	0.0533732	false
ENSMUSG00000028019	Pdgfc	55	90	202	59	410	285	173	268	1.15101	0.00465986	0.0534228	false
ENSMUSG00000015943	Bola1	615	250	251	250	163	221	175	283	-1.29512	0.00467196	0.0535192	false
ENSMUSG00000044148	1810030O07Rik	305	466	459	395	584	731	601	829	0.326924	0.00468183	0.0535501	false
ENSMUSG00000036086	Zranb3	32	64	114	58	168	145	128	172	0.831641	0.00468617	0.0535501	false
ENSMUSG00000045658	Pid1	163	366	397	265	621	720	412	634	0.612646	0.00468649	0.0535501	false
ENSMUSG00000018774	Cd68	151	200	144	211	336	562	293	444	0.736446	0.00468942	0.0535501	false
ENSMUSG00000031782	Coq9	8285	5903	5870	7283	3681	5110	5555	7052	-0.867076	0.00471022	0.0537453	false
ENSMUSG00000035498	Cdcp1	6	26	31	2	69	129	52	49	1.8853	0.00472368	0.0538503	false
ENSMUSG00000034911	Ushbp1	1419	1106	863	1243	443	754	830	1267	-1.02751	0.00472839	0.0538503	false
ENSMUSG00000025746	Il6	0	7	6	6	53	14	18	25	2.22851	0.0047325	0.0538503	false
ENSMUSG00000040260	Daam2	195	631	862	279	1317	1209	985	1318	0.974009	0.00473426	0.0538503	false
ENSMUSG00000078922	Tgtp1	50	162	57	238	71	70	50	57	-1.45132	0.00475019	0.0539893	false
ENSMUSG00000029377	Ereg	0	19	9	2	101	29	28	45	2.51212	0.00476535	0.0541191	false
ENSMUSG00000024958	Gpr137	631	428	512	517	280	465	421	487	-0.840254	0.00478878	0.0543427	false
ENSMUSG00000030876	Mettl9	1211	942	906	977	611	800	788	1106	-0.797438	0.00481311	0.0545441	false
ENSMUSG00000001520	Nrip2	53	74	69	75	43	63	58	46	-0.790086	0.00481404	0.0545441	false
ENSMUSG00000027602	Map1lc3a	14483	6324	6903	6784	4669	5633	5759	6844	-1.15308	0.00483794	0.0547387	false
ENSMUSG00000015365	Mov10l1	1455	651	599	924	347	444	602	846	-1.27606	0.00483876	0.0547387	false
ENSMUSG00000049516	Spty2d1	88	383	397	264	829	804	546	634	0.981711	0.0048438	0.0547531	false
ENSMUSG00000066839	Ecsit	1677	1180	939	1249	699	926	945	1223	-0.941035	0.00485104	0.0547922	false
ENSMUSG00000019659	Ccdc12	1347	436	517	422	319	321	351	557	-1.42528	0.00487787	0.0550524	false
ENSMUSG00000028556	Dock7	118	362	465	228	567	805	517	740	0.80565	0.00490491	0.0552511	false
ENSMUSG00000024953	Prdx5	12305	3794	3897	4309	2563	3164	3432	4640	-1.4378	0.00490561	0.0552511	false
ENSMUSG00000046756	Mrps7	1823	898	818	875	546	762	691	958	-1.15072	0.00490689	0.0552511	false
ENSMUSG00000038793	Lefty1	42	27	60	36	13	13	13	46	-1.46136	0.00491216	0.0552675	false
ENSMUSG00000023904	Hcfc1r1	3707	1457	1496	1499	1078	1221	1184	1642	-1.25915	0.00496149	0.0557793	false
ENSMUSG00000023938	Aars2	487	548	477	476	283	418	409	612	-0.687268	0.00496631	0.0557903	false
ENSMUSG00000033453	Adamts15	173	438	444	158	594	836	619	741	0.83497	0.00497158	0.0558063	false
ENSMUSG00000027429	Sec23b	217	386	404	264	493	650	456	654	0.41237	0.00497732	0.0558276	false
ENSMUSG00000007338	Mrpl49	750	496	576	466	331	437	440	570	-0.874137	0.0049867	0.0558896	false
ENSMUSG00000052135	Foxo6	173	154	130	93	70	102	98	132	-0.950558	0.00499184	0.055904	false
ENSMUSG00000031883	Car7	82	103	94	110	36	83	48	116	-0.95659	0.00502453	0.0562267	false
ENSMUSG00000037022	Mmaa	848	566	507	552	270	483	502	510	-1.00857	0.00504657	0.0564298	false
ENSMUSG00000038046	Mrm3	369	279	191	227	134	147	177	277	-1.07438	0.00506037	0.0565406	false
ENSMUSG00000087107	AI662270	22	37	18	30	78	123	48	72	1.12376	0.00507007	0.0566054	false
ENSMUSG00000021520	Uqcrb	6608	3057	3261	3427	2122	2367	3195	3027	-1.15071	0.00508489	0.0567272	false
ENSMUSG00000032625	Thsd7a	34	207	356	208	758	564	544	588	1.31773	0.00509197	0.0567303	false
ENSMUSG00000060679	Mrps9	2152	944	863	1125	648	839	855	945	-1.19841	0.00509298	0.0567303	false
ENSMUSG00000031762	Mt2	5	2	0	1	53	13	4	32	3.0897	0.00509862	0.0567495	false
ENSMUSG00000023150	Ivns1abp	8472	19180	12805	18368	5658	8722	12473	14703	-0.923676	0.00510891	0.0568205	false
ENSMUSG00000028622	Mrpl37	1777	1098	1157	1260	694	1023	1085	1165	-0.933771	0.00511716	0.0568687	false
ENSMUSG00000020263	Appl2	610	1230	1284	757	2236	1793	1620	1937	0.593993	0.00513932	0.0570504	false
ENSMUSG00000020647	Ncoa1	385	866	916	714	1434	1492	1108	1404	0.534447	0.00514548	0.0570504	false
ENSMUSG00000028937	Acot7	1819	1134	1040	859	607	937	761	1180	-1.03031	0.00514831	0.0570504	false
ENSMUSG00000000171	Sdhd	8097	6193	5873	7089	3715	4818	5809	7115	-0.849852	0.00515628	0.0570504	false
ENSMUSG00000073616	Cops9	1359	334	555	331	285	267	359	429	-1.54748	0.00515645	0.0570504	false
ENSMUSG00000063354	Slc39a4	5	5	11	5	27	166	14	7	2.58491	0.00516096	0.0570504	false
ENSMUSG00000028385	Snx30	118	277	252	189	386	430	415	397	0.584675	0.00516545	0.0570504	false
ENSMUSG00000037221	Mospd3	261	219	334	257	186	285	189	296	-0.633557	0.00516619	0.0570504	false
ENSMUSG00000029201	Ugdh	220	480	597	269	818	1060	570	892	0.712358	0.00516889	0.0570504	false
ENSMUSG00000053004	Hrh1	2	8	14	6	17	42	22	34	1.55166	0.00517563	0.0570814	false
ENSMUSG00000058076	Sdhc	10749	7117	7816	8527	4936	6278	7181	8458	-0.857764	0.00519293	0.0572287	false
ENSMUSG00000044022	Pcdhb21	6	19	12	14	35	65	29	35	1.2711	0.00520318	0.0572981	false
ENSMUSG00000022091	Sorbs3	761	1465	1936	1069	2594	2552	1831	3103	0.558928	0.00520994	0.0573291	false
ENSMUSG00000049115	Agtr1a	385	386	483	728	252	326	432	459	-0.88216	0.00521473	0.0573383	false
ENSMUSG00000043004	Gng2	118	341	821	128	1656	1082	865	928	1.43034	0.00525993	0.0577915	false
ENSMUSG00000022464	Slc38a4	109	223	325	178	187	178	115	169	-0.733418	0.00527336	0.0578953	false
ENSMUSG00000023939	Mrpl14	1792	487	475	628	231	343	454	709	-1.61472	0.00529568	0.0580964	false
ENSMUSG00000003072	Atp5d	9010	18019	14848	13825	6696	7800	4435	5722	-1.03197	2.29909e-10	2.46466e-08	down
ENSMUSG00000031709	Tbc1d9	62	178	241	102	338	625	220	356	1.03156	0.00532429	0.0583221	false
ENSMUSG00000037999	Arap2	139	359	270	290	431	632	525	587	0.639886	0.0053418	0.0584674	false
ENSMUSG00000054057	A930004D18Rik	114	119	153	123	68	94	106	151	-0.734518	0.00534576	0.0584674	false
ENSMUSG00000026260	Ndufa10	13568	7776	7699	9517	5368	7398	7489	8252	-0.967224	0.00534964	0.0584674	false
ENSMUSG00000049422	Chchd10	5084	6184	8228	5119	3169	3657	2783	2935	1.1297	9.62e-11	1.3e-08	up
ENSMUSG00000000805	Car4	383	284	254	444	146	281	264	291	-0.987061	0.00536368	0.0585327	false
ENSMUSG00000029486	Mrpl1	666	497	405	506	310	414	416	459	-0.885909	0.00537474	0.0586054	false
ENSMUSG00000029198	Grpel1	2349	1244	1156	1346	789	1026	1087	1359	-1.06942	0.00537842	0.0586054	false
ENSMUSG00000078440	Dohh	669	172	282	166	142	171	139	241	-1.51892	0.00538676	0.0586522	false
ENSMUSG00000015843	Rxrg	1798	909	750	1109	422	736	823	963	-1.20117	0.0053941	0.0586881	false
ENSMUSG00000028252	Ccnc	119	189	213	168	275	369	238	360	0.425632	0.00543929	0.0591355	false
ENSMUSG00000003746	Man1a	253	1085	1324	839	2042	3084	1726	1982	0.995747	0.00545007	0.0591905	false
ENSMUSG00000019564	Arid3a	19	70	63	61	94	185	142	127	0.988213	0.0054555	0.0591905	false
ENSMUSG00000057229	Dmac2	1022	734	805	765	554	773	667	768	-0.76668	0.00545659	0.0591905	false
ENSMUSG00000046532	Ar	139	228	245	168	379	513	307	343	0.575914	0.0054641	0.059213	false
ENSMUSG00000021794	Glud1	2191	3374	3721	3438	2980	3880	2983	3761	-0.324416	0.00546682	0.059213	false
ENSMUSG00000023967	Mrps18a	1411	717	673	708	337	578	602	797	-1.17035	0.00547177	0.0592224	false
ENSMUSG00000076549	Igkv4-68	0	3	2	1	22	32	1	15	3.15894	0.00549727	0.059424	false
ENSMUSG00000020019	Ntn4	269	659	668	403	902	972	805	1153	0.557323	0.00549858	0.059424	false
ENSMUSG00000034353	Ramp1	1063	294	271	122	177	259	178	155	-1.82544	0.0055028	0.0594253	false
ENSMUSG00000027961	Lrrc39	1387	1236	1202	1742	792	1046	1267	1363	-0.794941	0.00551052	0.0594608	false
ENSMUSG00000040112	Mrps35	2061	1036	1033	1161	630	933	964	1125	-1.08865	0.00551428	0.0594608	false
ENSMUSG00000057497	Fam136a	367	435	474	502	349	482	406	509	-0.473792	0.00551838	0.0594608	false
ENSMUSG00000040592	Cd79b	28	25	12	28	35	559	112	22	2.40747	0.00553131	0.0595559	false
ENSMUSG00000010529	Gm266	32	9	20	21	12	10	4	7	-1.84265	0.00554744	0.0596854	false
ENSMUSG00000026888	Grb14	2947	1681	1872	2732	1331	1647	1750	2188	-0.941924	0.00556668	0.059848	false
ENSMUSG00000029762	Akr1b8	102	118	214	44	332	353	265	338	1.04245	0.00557957	0.0598785	false
ENSMUSG00000037031	Tspan15	312	211	224	225	106	220	139	260	-0.966265	0.00558176	0.0598785	false
ENSMUSG00000050994	Adgb	3	7	17	4	50	98	11	19	2.16749	0.00558189	0.0598785	false
ENSMUSG00000024645	Timm21	512	516	538	588	405	514	482	615	-0.561473	0.00559019	0.0598786	false
ENSMUSG00000032515	Csrnp1	294	808	449	387	2600	1383	595	1297	1.22321	0.0055936	0.0598786	false
ENSMUSG00000028737	Aldh4a1	1990	1188	1039	1390	723	1034	961	1394	-0.999262	0.00559428	0.0598786	false
ENSMUSG00000019791	Hint3	1162	475	420	455	349	341	363	487	-1.29312	0.00560599	0.0598834	false
ENSMUSG00000056481	Cd248	489	670	523	406	274	635	333	475	-0.754452	0.00560653	0.0598834	false
ENSMUSG00000118383	Gm50321	781	860	675	968	287	510	756	770	-0.970676	0.00560711	0.0598834	false
ENSMUSG00000024042	Sik1	661	1845	545	672	4215	3398	1394	2711	1.23838	0.00561614	0.0599358	false
ENSMUSG00000030894	Tpp1	489	1090	1472	902	1776	2108	1608	2116	0.572652	0.00563441	0.0600674	false
ENSMUSG00000009863	Sdhb	24487	10776	11088	13605	6886	9057	10592	13233	-1.16148	0.00563676	0.0600674	false
ENSMUSG00000031231	Cox7b	8610	5206	4956	6313	3008	3963	4837	5777	-1.04405	0.00344724	0.045902	down
ENSMUSG00000022041	Chrna2	59	14	14	35	6	13	7	22	-2.0169	0.00566431	0.0602373	false
ENSMUSG00000078942	Naip6	3	28	14	30	48	88	60	79	1.47498	0.00566815	0.0602373	false
ENSMUSG00000023960	Enpp5	304	436	633	372	841	1200	635	823	0.597473	0.00566929	0.0602373	false
ENSMUSG00000018899	Irf1	419	477	586	625	445	542	438	627	-0.486185	0.00568141	0.0603218	false
ENSMUSG00000046999	1110032F04Rik	23	19	8	8	1	2	4	10	-2.35281	0.00569172	0.0603548	false
ENSMUSG00000025314	Ptprj	146	394	417	285	592	1053	523	612	0.781489	0.00569555	0.0603548	false
ENSMUSG00000057706	Mex3b	40	40	63	64	28	45	34	48	-0.863623	0.00569698	0.0603548	false
ENSMUSG00000003166	Dgcr2	731	798	941	721	596	767	746	995	-0.49049	0.00570685	0.0604122	false
ENSMUSG00000048175	Asb8	1483	1258	1409	1594	1006	1115	1294	1553	-0.68415	0.00571283	0.0604122	false
ENSMUSG00000021948	Prkcd	268	485	408	299	573	822	561	753	0.468833	0.0057149	0.0604122	false
ENSMUSG00000036856	Wnt4	3	15	47	9	110	92	35	76	1.79958	0.00572869	0.0604964	false
ENSMUSG00000051224	Tceanc	160	84	137	109	70	87	91	104	-0.973702	0.00573158	0.0604964	false
ENSMUSG00000052681	Rap1b	1055	1842	1884	1362	2951	2702	2167	3002	0.414767	0.00573536	0.0604964	false
ENSMUSG00000036902	Neto2	12	55	70	14	132	105	106	125	1.33287	0.00574083	0.0605101	false
ENSMUSG00000046345	Smco1	214	159	237	227	87	171	197	129	-0.96688	0.00576175	0.0606866	false
ENSMUSG00000028015	Ctso	291	433	628	459	922	836	680	929	0.497811	0.00580187	0.0610648	false
ENSMUSG00000101320	Gm28529	63	46	48	40	27	37	31	43	-1.00956	0.00581502	0.0611293	false
ENSMUSG00000041986	Elmod1	0	1	11	5	20	65	10	33	2.53954	0.00581989	0.0611293	false
ENSMUSG00000021044	Adck1	444	455	451	454	347	377	431	479	-0.598069	0.00582064	0.0611293	false
ENSMUSG00000051319	Mtln	933	267	396	276	147	258	244	393	-1.47038	0.00583029	0.0611469	false
ENSMUSG00000025208	Mrpl43	488	245	271	304	161	230	225	302	-1.0613	0.00583073	0.0611469	false
ENSMUSG00000029500	Pgam5	403	595	618	621	438	486	536	689	-0.48526	0.00586771	0.0614688	false
ENSMUSG00000055421	Pcdh9	28	26	87	39	151	132	86	122	1.07521	0.00587085	0.0614688	false
ENSMUSG00000031672	Got2	17900	13234	9857	13997	7922	9953	10606	13676	-0.910012	0.00587414	0.0614688	false
ENSMUSG00000053769	Lysmd1	131	93	111	66	50	59	61	108	-1.03894	0.00587997	0.0614767	false
ENSMUSG00000054000	Tusc1	135	109	140	57	62	81	47	111	-1.05105	0.00588433	0.0614767	false
ENSMUSG00000031388	Naa10	746	217	254	246	170	219	203	233	-1.43532	0.0058876	0.0614767	false
ENSMUSG00000055301	Adh7	0	8	30	9	50	270	9	79	2.77069	0.00590146	0.0615187	false
ENSMUSG00000048148	Nwd1	11	13	12	4	32	168	26	18	2.12446	0.00590368	0.0615187	false
ENSMUSG00000032766	Gng11	1185	608	497	570	304	437	475	655	-1.18841	0.005906	0.0615187	false
ENSMUSG00000032109	Nlrx1	380	326	401	349	227	309	335	388	-0.677272	0.00591587	0.0615187	false
ENSMUSG00000032523	Hhatl	3652	1833	1869	1754	1217	1555	1543	2054	-1.07455	0.00591859	0.0615187	false
ENSMUSG00000073758	Sh3d21	101	106	74	61	57	65	58	75	-0.901534	0.00592022	0.0615187	false
ENSMUSG00000026463	Atp2b4	267	1133	1550	773	2984	2062	1767	2699	1.03818	0.0059231	0.0615187	false
ENSMUSG00000044768	Macir	90	96	149	101	211	248	158	252	0.561691	0.00592919	0.0615187	false
ENSMUSG00000003283	Hck	82	46	66	83	159	364	166	166	1.11639	0.00592977	0.0615187	false
ENSMUSG00000027901	Dennd2d	20	20	57	26	138	132	51	69	1.29149	0.00594617	0.0616448	false
ENSMUSG00000026872	Zeb2	349	1177	1355	733	2141	2088	1644	2060	0.795922	0.00595775	0.0616519	false
ENSMUSG00000024944	Arl2	1962	594	798	714	456	662	536	807	-1.33762	0.00596596	0.0616519	false
ENSMUSG00000032691	Nlrp3	9	20	15	36	108	36	57	97	1.48766	0.005968	0.0616519	false
ENSMUSG00000070493	Chchd2	21599	8480	8516	8721	6381	7253	7160	9467	-1.23251	0.00596807	0.0616519	false
ENSMUSG00000027180	Fbxo3	987	1685	1785	1768	1182	1411	1496	1838	-0.484038	0.00597447	0.0616519	false
ENSMUSG00000026496	Parp1	975	1103	1179	1030	929	1149	1056	1204	-0.427039	0.00597631	0.0616519	false
ENSMUSG00000054277	Arfgap3	154	377	363	229	652	627	403	613	0.650128	0.00597881	0.0616519	false
ENSMUSG00000050234	Gja4	512	429	405	328	211	313	157	536	-1.01051	0.00598084	0.0616519	false
ENSMUSG00000000182	Fgf23	0	0	6	0	41	9	5	35	3.64834	0.00600312	0.0618261	false
ENSMUSG00000026437	Cdk18	385	313	207	408	84	186	250	298	-1.20947	0.00600955	0.0618261	false
ENSMUSG00000027858	Tspan2	154	513	530	292	764	726	777	966	0.771318	0.00601138	0.0618261	false
ENSMUSG00000086287	Gm15972	86	11	26	12	9	9	6	21	-2.28918	0.00601477	0.0618261	false
ENSMUSG00000024181	Mrpl28	3638	1038	1191	1302	535	807	1132	1437	-1.49821	0.00602539	0.0618556	false
ENSMUSG00000026958	Dpp7	71	97	141	86	164	263	166	202	0.594666	0.00602617	0.0618556	false
ENSMUSG00000030611	Mrps11	560	245	230	282	184	209	218	237	-1.19712	0.00606521	0.0622028	false
ENSMUSG00000053475	Tnfaip6	15	76	26	20	178	113	79	97	1.42515	0.00606857	0.0622028	false
ENSMUSG00000019810	Fuca2	2046	4538	2601	4153	1975	1969	2972	3088	-0.826641	0.0061195	0.0626806	false
ENSMUSG00000030223	Ptpro	88	123	128	65	249	242	166	220	0.702958	0.00612989	0.0627125	false
ENSMUSG00000048004	Tmem196	21	21	62	13	90	104	66	88	1.20118	0.00613126	0.0627125	false
ENSMUSG00000024902	Mrpl11	1786	568	602	572	380	457	488	714	-1.41191	0.00613716	0.0627287	false
ENSMUSG00000009185	Ccl8	83	62	89	47	144	725	148	151	1.54213	0.0061631	0.0628982	false
ENSMUSG00000031007	Atp6ap2	361	652	784	468	950	1117	853	1072	0.42545	0.00616322	0.0628982	false
ENSMUSG00000019055	Plod1	1797	2478	2089	1889	1498	1857	1669	2835	-0.533829	0.00616729	0.0628982	false
ENSMUSG00000037447	Arid5a	133	371	217	194	1031	558	376	508	1.07026	0.0061719	0.0628982	false
ENSMUSG00000097740	E030044B06Rik	23	4	6	20	0	7	2	2	-2.9115	0.00617542	0.0628982	false
ENSMUSG00000030621	Me3	1787	1187	1069	1350	879	1030	1085	1179	-0.884009	0.00618841	0.0629864	false
ENSMUSG00000008730	Hipk1	636	2049	2404	1815	4106	4615	2748	3985	0.801551	0.00622146	0.0632784	false
ENSMUSG00000026109	Tmeff2	13	16	58	10	105	209	54	45	1.75168	0.00623203	0.0633415	false
ENSMUSG00000026750	Psmb7	1777	1242	1163	1388	753	968	1129	1459	-0.88962	0.00623867	0.0633646	false
ENSMUSG00000035067	Xkr6	6	23	21	14	38	64	30	52	1.1232	0.00625442	0.0634582	false
ENSMUSG00000072772	Grcc10	342	126	126	113	55	92	103	143	-1.45697	0.00625663	0.0634582	false
ENSMUSG00000006784	Odad4	1	4	17	3	22	55	22	26	1.99875	0.00627603	0.0636105	false
ENSMUSG00000005683	Cs	13903	20751	18833	23656	14391	16925	18796	20929	-0.548684	0.00628956	0.0637032	false
ENSMUSG00000040521	Tsfm	1104	479	540	569	278	484	476	544	-1.16125	0.00630946	0.0638602	false
ENSMUSG00000000355	Mcts1	349	352	314	335	252	342	298	318	-0.624837	0.00631649	0.0638677	false
ENSMUSG00000020921	Tmem101	359	274	267	221	157	207	216	294	-0.866712	0.006319	0.0638677	false
ENSMUSG00000030263	Lrmp	41	54	39	57	97	504	92	105	1.55666	0.00634157	0.0640512	false
ENSMUSG00000053684	BC048403	38	50	55	38	90	130	69	108	0.695374	0.00635176	0.0641095	false
ENSMUSG00000063179	Pstk	730	275	339	348	227	290	269	314	-1.19033	0.00636246	0.0641729	false
ENSMUSG00000022193	Psmb5	2617	1219	1407	1283	821	1124	1121	1487	-1.07923	0.00639794	0.0644859	false
ENSMUSG00000023990	Tfeb	954	749	696	639	362	589	496	924	-0.891893	0.00640623	0.0644861	false
ENSMUSG00000032915	Adgre4	19	28	31	25	128	37	57	102	1.257	0.00641972	0.0644861	false
ENSMUSG00000029082	Bst1	59	52	126	35	184	235	123	186	1.01263	0.00642409	0.0644861	false
ENSMUSG00000027656	Ccn5	130	124	413	116	434	685	253	1250	1.30339	0.00642463	0.0644861	false
ENSMUSG00000062762	Ei24	1308	1440	1382	1241	1195	1288	1243	1519	-0.488478	0.00642589	0.0644861	false
ENSMUSG00000091119	Ccdc152	10	68	67	36	181	96	132	131	1.2842	0.00642623	0.0644861	false
ENSMUSG00000031948	Kars	2396	1784	1703	1752	1380	1624	1524	1847	-0.763308	0.00642906	0.0644861	false
ENSMUSG00000062859	Tcp11	0	1	4	0	19	33	5	5	3.32826	0.00645528	0.0646933	false
ENSMUSG00000020843	Timm22	367	623	549	428	274	284	252	232	1.08713	8.5e-08	3.4e-06	up
ENSMUSG00000053214	Gm9899	139	328	402	249	645	568	653	497	0.742256	0.00646697	0.0647322	false
ENSMUSG00000024862	Klc2	1067	1064	1018	1071	789	966	957	1210	-0.577918	0.00647983	0.0648162	false
ENSMUSG00000001506	Col1a1	3011	8455	9372	3712	2884	5735	2669	6042	-0.898922	0.00648843	0.0648575	false
ENSMUSG00000020307	Cdc34	4567	1825	1634	1871	984	1596	1405	2230	-1.28546	0.00649603	0.0648888	false
ENSMUSG00000000078	Klf6	625	2075	1820	1463	3956	3596	2401	3201	0.777828	0.00651536	0.0649948	false
ENSMUSG00000025731	Mettl26	348	150	194	144	88	145	129	179	-1.19439	0.0065156	0.0649948	false
ENSMUSG00000022890	Atp5j	15271	6225	5663	6508	4374	4534	5585	6820	-1.24218	0.00653943	0.0651877	false
ENSMUSG00000036027	1810046K07Rik	0	0	1	0	1	175	42	0	7.0057	0.00655016	0.0652337	false
ENSMUSG00000032786	Alas1	4053	3079	3244	3396	2220	3715	2478	3446	-0.726797	0.00655422	0.0652337	false
ENSMUSG00000025804	Ccr1	26	54	71	63	134	218	94	104	0.966324	0.00655971	0.0652337	false
ENSMUSG00000040631	Dok4	285	355	363	410	267	282	223	485	-0.639589	0.00656202	0.0652337	false
ENSMUSG00000039640	Mrpl12	7171	2331	2460	2551	1356	2105	2286	2820	-1.37403	0.00656775	0.065242	false
ENSMUSG00000026279	Thap4	886	320	365	391	259	285	264	437	-1.2538	0.00657185	0.065242	false
ENSMUSG00000031278	Acsl4	163	320	486	313	852	717	548	607	0.731717	0.00658006	0.0652789	false
ENSMUSG00000028864	Hgf	0	22	37	14	152	61	76	67	2.06253	0.00658578	0.065291	false
ENSMUSG00000063882	Uqcrh	19635	5918	6862	6982	4941	5306	6360	6557	-1.36087	0.00660367	0.065396	false
ENSMUSG00000066148	Prpf4	288	384	402	371	303	369	332	477	-0.405281	0.00660538	0.065396	false
ENSMUSG00000051403	Ppp1r37	1913	1677	1913	1612	1394	1805	1453	2032	-0.570659	0.00661394	0.0654138	false
ENSMUSG00000040811	Eml2	728	562	847	533	497	650	517	697	-0.64701	0.00662379	0.0654138	false
ENSMUSG00000033152	Podxl2	502	231	232	132	131	176	124	233	-1.3186	0.00662621	0.0654138	false
ENSMUSG00000006281	Tep1	260	396	506	303	585	872	519	734	0.471655	0.00663788	0.0654138	false
ENSMUSG00000050600	Zfp831	6	2	2	7	6	111	23	16	2.6043	0.00664088	0.0654138	false
ENSMUSG00000016487	Ppfibp1	468	1849	2300	1289	3847	3267	2883	3802	0.898116	0.00664166	0.0654138	false
ENSMUSG00000042155	Klhl23	574	726	735	745	465	554	706	789	-0.582114	0.00664542	0.0654138	false
ENSMUSG00000039145	Camk1d	93	315	688	80	1352	1084	706	793	1.48599	0.00664681	0.0654138	false
ENSMUSG00000018554	Ybx2	239	169	151	203	63	120	127	212	-1.08911	0.00664775	0.0654138	false
ENSMUSG00000000340	Dbt	602	961	1130	1322	602	854	923	1008	-0.660544	0.00666586	0.0655305	false
ENSMUSG00000028445	Enho	455	194	223	161	134	162	166	190	-1.22423	0.00666863	0.0655305	false
ENSMUSG00000045092	S1pr1	1002	2651	1970	2109	4005	3843	3042	4692	0.61175	0.0066739	0.0655379	false
ENSMUSG00000020928	Higd1b	133	121	99	136	32	92	88	116	-1.08799	0.006691	0.0656614	false
ENSMUSG00000005483	Dnajb1	206	330	453	256	2708	854	412	543	1.53363	0.0066997	0.0656871	false
ENSMUSG00000071711	Mpst	1471	597	751	574	416	609	519	706	-1.16796	0.00670997	0.0656871	false
ENSMUSG00000015016	Acsf3	626	378	530	473	367	414	348	518	-0.791913	0.00671271	0.0656871	false
ENSMUSG00000032327	Stra6	10	16	45	16	85	72	26	130	1.45134	0.00671476	0.0656871	false
ENSMUSG00000072612	Gm10382	4	9	1	0	47	20	20	17	2.50084	0.00671625	0.0656871	false
ENSMUSG00000012483	Rpa3	195	139	150	101	92	96	111	132	-0.933212	0.00672269	0.0657058	false
ENSMUSG00000024620	Pdgfrb	1188	2359	2097	2172	1250	1564	1682	2473	-0.588422	0.00672793	0.0657127	false
ENSMUSG00000030760	Acer3	93	163	235	173	305	384	277	319	0.562286	0.00674438	0.0658291	false
ENSMUSG00000085069	Prdm16os	59	136	116	145	27	109	76	69	-1.11844	0.00675197	0.0658589	false
ENSMUSG00000048234	Rnf149	64	161	223	149	310	312	258	362	0.687427	0.00676553	0.0658753	false
ENSMUSG00000014313	Cox6c	24125	7799	7975	8140	5564	5820	7891	8701	-1.38022	0.006771	0.0658753	false
ENSMUSG00000025209	Twnk	644	519	589	567	437	461	504	624	-0.673112	0.00677594	0.0658753	false
ENSMUSG00000054455	Vapb	2127	2263	2521	2270	1897	2310	2052	2990	-0.451673	0.0067782	0.0658753	false
ENSMUSG00000000982	Ccl3	2	4	4	7	29	24	23	8	1.9396	0.00677859	0.0658753	false
ENSMUSG00000064354	mt-Co2	24846	29575	23393	38439	6902	22371	26541	18077	-1.10651	0.00678088	0.0658753	false
ENSMUSG00000003809	Gcdh	814	1423	1250	1230	577	865	592	610	1.00842	1.01e-06	2.36e-05	up
ENSMUSG00000024887	Asah2	221	426	496	438	700	734	669	791	0.480553	0.00679213	0.0658964	false
ENSMUSG00000066877	Nck2	261	387	346	320	217	348	247	436	-0.532668	0.00680825	0.0660087	false
ENSMUSG00000001930	Vwf	2600	4223	9071	3282	21250	9329	5661	20070	1.19318	0.00682523	0.0661291	false
ENSMUSG00000039005	Tlr4	60	471	293	279	899	707	649	848	1.16165	0.00683515	0.066181	false
ENSMUSG00000030788	Rnf141	403	1037	1549	733	2567	1851	1567	2304	0.818048	0.00685027	0.0662832	false
ENSMUSG00000034880	Mrpl34	2031	807	990	844	436	785	795	981	-1.22008	0.00686177	0.0663502	false
ENSMUSG00000039410	Prdm16	204	368	277	329	160	289	245	329	-0.646334	0.00686947	0.0663805	false
ENSMUSG00000032563	Mrpl3	1695	1617	1538	1581	1086	1466	1535	1652	-0.635781	0.00688565	0.0664925	false
ENSMUSG00000038884	Shfl	107	129	138	106	272	293	209	213	0.616903	0.00689209	0.0665105	false
ENSMUSG00000078695	Cisd3	1795	537	696	708	423	635	571	641	-1.31801	0.00692283	0.0667204	false
ENSMUSG00000025738	Fbxl16	60	124	148	61	280	315	132	231	0.901706	0.00692304	0.0667204	false
ENSMUSG00000068742	Cry2	440	919	1225	988	778	819	626	904	-0.577427	0.00693861	0.0667924	false
ENSMUSG00000024790	Sac3d1	414	210	269	171	97	187	150	271	-1.16108	0.00694137	0.0667924	false
ENSMUSG00000025892	Gria4	0	1	36	3	92	105	25	110	2.80513	0.00694431	0.0667924	false
ENSMUSG00000024338	Psmb8	825	433	338	384	293	320	237	485	-1.15647	0.00696302	0.0668871	false
ENSMUSG00000034295	Fhod3	4034	5377	4686	5335	3427	4496	4963	5272	-0.539081	0.00696512	0.0668871	false
ENSMUSG00000060487	Samd5	77	168	188	136	112	145	101	152	-0.558743	0.0069697	0.0668871	false
ENSMUSG00000024810	Il33	56	179	634	189	1468	1120	517	580	1.54534	0.00697268	0.0668871	false
ENSMUSG00000107002	0610012G03Rik	3223	1193	1288	1306	854	1112	1095	1428	-1.23552	0.0069845	0.0668871	false
ENSMUSG00000040329	Il7	17	23	20	17	39	72	49	44	0.974087	0.00698641	0.0668871	false
ENSMUSG00000023277	Twf2	4905	2599	1443	2079	1185	1508	1660	2518	-1.28255	0.0069879	0.0668871	false
ENSMUSG00000029596	Sdsl	293	115	136	65	60	57	83	125	-1.49297	0.00699102	0.0668871	false
ENSMUSG00000117648	Gm32282	60	23	19	12	2	5	18	10	-2.26329	0.00700768	0.0669027	false
ENSMUSG00000020440	Arf5	3761	1546	1762	1511	1151	1481	1251	1885	-1.15653	0.00700781	0.0669027	false
ENSMUSG00000022450	Ndufa6	6157	2275	2528	2835	1873	2141	2252	2718	-1.19883	0.00701044	0.0669027	false
ENSMUSG00000030647	Ndufc2	3803	1597	2126	1764	1275	1401	1584	2122	-1.09878	0.00701109	0.0669027	false
ENSMUSG00000028973	Abcb8	1897	1257	1685	1515	1168	1414	1210	1681	-0.714441	0.00701586	0.0669042	false
ENSMUSG00000025017	Pik3ap1	50	163	146	139	253	358	213	284	0.767298	0.00702407	0.0669113	false
ENSMUSG00000060969	Irx1	74	29	71	59	6	37	1	37	-2.14466	0.00702809	0.0669113	false
ENSMUSG00000036225	Kctd1	142	157	221	148	358	276	273	467	0.607919	0.00703983	0.0669113	false
ENSMUSG00000056536	Pign	101	240	231	150	363	390	325	334	0.594565	0.0070514	0.0669113	false
ENSMUSG00000015314	Slamf6	0	11	7	6	11	132	34	13	2.6212	0.00705223	0.0669113	false
ENSMUSG00000032648	Pygm	18177	16491	14022	16264	10186	12876	14324	18031	-0.722493	0.00705228	0.0669113	false
ENSMUSG00000014606	Slc25a11	12108	7480	6706	8447	4437	5966	6864	8627	-0.961328	0.00705488	0.0669113	false
ENSMUSG00000029101	Rgs12	464	637	897	398	1563	1326	862	1343	0.691146	0.00705684	0.0669113	false
ENSMUSG00000060981	H4c8	624	166	103	153	116	143	94	162	-1.70067	0.0070581	0.0669113	false
ENSMUSG00000024052	Lpin2	71	258	264	187	407	501	355	449	0.774847	0.00706595	0.066942	false
ENSMUSG00000025403	Shmt2	939	701	746	809	467	705	582	937	-0.765379	0.00707649	0.066962	false
ENSMUSG00000014554	Dguok	442	534	442	458	208	174	210	222	1.36361	1.75e-15	1.11e-12	up
ENSMUSG00000030417	Pdcd5	1239	393	457	482	377	394	361	435	-1.307	0.00708855	0.0670149	false
ENSMUSG00000035268	Pkig	5876	2530	2728	2670	1803	2224	2210	3169	-1.13091	0.00709211	0.0670149	false
ENSMUSG00000056820	Tsnax	1169	1237	1321	1305	962	1192	1136	1607	-0.504665	0.00710611	0.0670908	false
ENSMUSG00000036611	Eepd1	626	335	148	364	82	189	189	183	1.34778	0.00391736	0.0149547	up
ENSMUSG00000027332	Ivd	7474	6841	5862	6652	4822	5690	6172	6633	-0.682315	0.00711506	0.0670908	false
ENSMUSG00000061232	H2-K1	13490	11160	9491	9435	9578	9873	5979	10593	-0.785477	0.00711864	0.0670908	false
ENSMUSG00000006998	Psmd2	3546	3762	3874	3714	3145	3705	3411	4615	-0.465215	0.00713051	0.0671591	false
ENSMUSG00000020741	Cluh	4293	5428	5071	5545	3688	4942	4865	6311	-0.492652	0.00714175	0.0671915	false
ENSMUSG00000097487	Ptges3l	545	192	246	200	123	138	188	257	-1.33139	0.00714321	0.0671915	false
ENSMUSG00000025246	Tbl1x	459	1149	1241	946	1813	2038	1462	1957	0.559669	0.00715002	0.0671964	false
ENSMUSG00002076161	7SK	41	30	11	5	4	11	7	1	-2.4575	0.00715472	0.0671964	false
ENSMUSG00000018882	Mrpl45	1778	923	851	1054	596	910	837	940	-1.0415	0.00716015	0.0671964	false
ENSMUSG00000104876	Trdc	10	4	4	2	46	17	19	28	1.95995	0.00716224	0.0671964	false
ENSMUSG00000071342	Lsmem1	489	323	228	312	185	218	238	326	-1.02776	0.00717973	0.0672955	false
ENSMUSG00000038738	Shank1	30	65	46	24	89	155	71	110	0.941249	0.0071828	0.0672955	false
ENSMUSG00000026248	Mrpl44	833	797	663	842	482	678	680	859	-0.706323	0.00718672	0.0672955	false
ENSMUSG00000043122	A530016L24Rik	784	456	517	621	218	538	411	559	-1.00744	0.00719886	0.0673619	false
ENSMUSG00000015355	Cd48	41	59	34	70	143	174	78	158	0.962007	0.00720309	0.0673619	false
ENSMUSG00000039652	Cpeb3	715	1514	1469	1644	981	1031	1244	1279	-0.625969	0.0072118	0.0673828	false
ENSMUSG00000067878	Map7d3	4	14	21	8	48	28	31	42	1.32434	0.00721912	0.0673828	false
ENSMUSG00000028487	Bnc2	9	11	29	6	24	106	53	38	1.6284	0.00721925	0.0673828	false
ENSMUSG00000039670	Oxld1	725	293	356	343	188	312	269	375	-1.16573	0.00723521	0.0674884	false
ENSMUSG00000028524	Sgip1	4	32	41	18	87	115	54	58	1.40957	0.00724535	0.0675285	false
ENSMUSG00000038583	Pln	29728	20702	13458	23920	11531	11418	17982	19970	-1.054	0.00724882	0.0675285	false
ENSMUSG00000042302	Ehbp1	823	1360	1740	1107	3080	2243	2156	2321	0.591094	0.00726798	0.0676429	false
ENSMUSG00000021898	Asb14	1432	1318	1051	1580	660	950	1162	1456	-0.846542	0.00727042	0.0676429	false
ENSMUSG00000043993	2900052L18Rik	61	82	85	57	40	76	46	75	-0.715072	0.00728525	0.0677374	false
ENSMUSG00000023055	Calcoco1	1563	2336	2532	2417	1987	2297	2156	2872	-0.351701	0.007297	0.0678032	false
ENSMUSG00000020114	Cand1	515	913	1176	706	1315	1505	1261	1664	0.40365	0.00731702	0.067887	false
ENSMUSG00000066800	Rnasel	148	177	329	94	504	446	363	455	0.862838	0.00731934	0.067887	false
ENSMUSG00000049760	Micos13	2051	922	861	915	575	727	768	1093	-1.16928	0.00732005	0.067887	false
ENSMUSG00000029632	Ndufa4	20641	7877	7799	8777	6005	5763	7885	8689	-1.24641	0.00733472	0.0679796	false
ENSMUSG00000030979	Uros	423	420	407	412	323	400	296	527	-0.591977	0.00736395	0.068117	false
ENSMUSG00000022706	Mrpl40	481	309	320	359	206	299	270	381	-0.873369	0.00736656	0.068117	false
ENSMUSG00000020180	Snrpd3	841	512	468	469	374	410	341	596	-0.961727	0.00736911	0.068117	false
ENSMUSG00000031548	Sfrp1	675	1106	1306	644	1737	2798	1297	1971	0.649753	0.00737376	0.068117	false
ENSMUSG00000024962	Vegfb	9228	5220	4994	5525	3254	4544	4566	6206	-0.977355	0.00737522	0.068117	false
ENSMUSG00000028047	Thbs3	112	237	387	160	537	611	307	574	0.809752	0.0073777	0.068117	false
ENSMUSG00000041482	Piezo2	26	66	139	30	218	167	120	248	1.20098	0.00741226	0.0683775	false
ENSMUSG00000028138	Adh5	1538	1062	1198	1106	841	1031	988	1262	-0.754754	0.00741533	0.0683775	false
ENSMUSG00000040133	Gpr176	4	11	10	6	14	37	19	44	1.43838	0.00742093	0.0683857	false
ENSMUSG00000034593	Myo5a	74	368	456	255	768	1233	543	608	1.12003	0.00743845	0.0685036	false
ENSMUSG00000030869	Ndufab1	6326	3389	3225	3907	2077	2792	3502	3538	-1.03783	0.00744843	0.068552	false
ENSMUSG00000038074	Fkbp14	149	322	384	207	474	542	391	635	0.553184	0.00746676	0.0686772	false
ENSMUSG00000030878	Cdr2	109	357	301	194	618	568	366	563	0.772804	0.00747622	0.0686965	false
ENSMUSG00000061758	Akr1b10	846	798	719	737	523	673	705	837	-0.659392	0.00747833	0.0686965	false
ENSMUSG00000029185	Fam114a1	363	792	897	307	1419	1352	1019	1413	0.77641	0.00751008	0.068855	false
ENSMUSG00000033429	Mcee	1225	526	611	625	302	461	562	649	-1.1603	0.00751262	0.068855	false
ENSMUSG00000040532	Abhd11	956	458	431	427	241	394	402	474	-1.15767	0.00751282	0.068855	false
ENSMUSG00000015957	Wnt11	127	138	165	99	318	312	176	358	0.685529	0.00751456	0.068855	false
ENSMUSG00000051671	Coa6	381	210	224	196	127	186	171	243	-1.02289	0.0075262	0.0689182	false
ENSMUSG00000064215	Ifi27	3055	1765	1511	1313	911	2144	637	1277	-1.20987	0.00756752	0.0692132	false
ENSMUSG00000058173	Smco4	695	228	212	198	143	196	167	259	-1.43356	0.00756795	0.0692132	false
ENSMUSG00000028861	Mrps15	1770	761	669	800	444	683	637	856	-1.20339	0.00758221	0.0692782	false
ENSMUSG00000030162	Olr1	0	4	4	0	35	22	4	13	2.9238	0.00758461	0.0692782	false
ENSMUSG00000014602	Kif1a	11	63	326	20	554	791	165	653	2.1073	0.00760533	0.0694237	false
ENSMUSG00000072763	5430403G16Rik	1	5	9	4	17	22	27	14	1.75157	0.00764193	0.069714	false
ENSMUSG00000028223	Decr1	7830	4565	4490	6011	2540	4027	4746	5394	-0.989059	0.00765602	0.069785	false
ENSMUSG00000086584	Gm12002	51	140	107	176	44	74	61	129	-1.06874	0.00765932	0.069785	false
ENSMUSG00000034575	Tent4a	309	629	498	410	413	484	311	546	-0.497606	0.00767038	0.0697901	false
ENSMUSG00000034164	Emid1	64	56	38	49	15	55	27	23	-1.30191	0.00767417	0.0697901	false
ENSMUSG00000073609	D2hgdh	492	448	512	535	394	483	405	595	-0.558451	0.00767432	0.0697901	false
ENSMUSG00000086859	Snhg20	238	78	101	60	43	75	57	89	-1.46697	0.00768763	0.0698155	false
ENSMUSG00000032020	Ubash3b	71	79	88	61	164	164	118	168	0.600826	0.00769264	0.0698155	false
ENSMUSG00000038188	Scarf1	430	377	362	305	260	276	280	436	-0.729021	0.0076946	0.0698155	false
ENSMUSG00000050323	Ndufaf6	452	216	228	256	154	210	208	230	-1.07031	0.00769705	0.0698155	false
ENSMUSG00000039768	Dnajc11	743	1111	818	742	444	310	270	291	1.53808	1.94e-12	5.3e-10	up
ENSMUSG00000118651	Gm17315	19	17	11	17	5	12	6	9	-1.50703	0.00770926	0.0698453	false
ENSMUSG00000020387	Jade2	212	534	843	559	1373	1328	813	1283	0.800384	0.00772479	0.0699424	false
ENSMUSG00000020211	Sf3a2	593	490	490	387	405	469	319	487	-0.717631	0.00773493	0.0699905	false
ENSMUSG00000027397	Slc20a1	154	454	344	270	729	709	517	601	0.694842	0.00774449	0.0700333	false
ENSMUSG00000003934	Efnb3	823	689	1036	1184	346	416	819	979	-1.00434	0.0077596	0.0701263	false
ENSMUSG00000022214	Dcaf11	3444	2557	2605	2702	1866	2416	2347	3016	-0.734939	0.00782033	0.0706173	false
ENSMUSG00000071655	Ubxn1	2911	1248	1358	1090	915	1201	954	1403	-1.14416	0.00782366	0.0706173	false
ENSMUSG00000047260	Emc6	1391	733	722	898	492	743	641	894	-0.99236	0.00783127	0.0706314	false
ENSMUSG00000079363	Gbp4	210	655	378	990	345	319	267	467	-1.10318	0.00783496	0.0706314	false
ENSMUSG00000057315	Arhgap24	313	464	602	253	816	977	760	765	0.635788	0.0078701	0.0709041	false
ENSMUSG00000019828	Grm1	130	323	324	398	502	620	671	816	0.754223	0.00790478	0.0711724	false
ENSMUSG00000022111	Uchl3	479	329	231	314	188	229	271	287	-0.997987	0.00793055	0.0712794	false
ENSMUSG00000001119	Col6a1	1609	3763	3292	2388	1781	2862	1725	3457	-0.59381	0.00793264	0.0712794	false
ENSMUSG00000042515	Pwwp3b	19	35	78	39	178	102	91	96	1.12486	0.00793351	0.0712794	false
ENSMUSG00000033767	Tmem131l	367	367	367	389	248	419	315	391	-0.592768	0.00793841	0.0712794	false
ENSMUSG00000060743	H3f3a	4605	3800	4328	3634	3463	3780	3376	4423	-0.601208	0.00794122	0.0712794	false
ENSMUSG00000021666	Gfm2	813	999	989	1096	665	824	972	1134	-0.562002	0.00794794	0.0712957	false
ENSMUSG00000037533	Rapgef6	247	614	734	500	1028	1097	906	1026	0.590866	0.00795771	0.0713106	false
ENSMUSG00000051346	Spryd4	500	389	340	410	215	306	357	409	-0.853617	0.00796135	0.0713106	false
ENSMUSG00000049037	Clec4a1	63	147	96	101	206	245	158	233	0.630714	0.00796435	0.0713106	false
ENSMUSG00000038462	Uqcrfs1	21022	12248	13463	15075	8883	11133	13049	14603	-0.89531	0.00802009	0.0717655	false
ENSMUSG00000004558	Ndrg2	20897	18627	16606	19774	14029	14434	16981	20553	-0.685618	0.00803042	0.0717708	false
ENSMUSG00000038235	F11r	861	1057	1228	980	922	1263	999	1277	-0.325529	0.00803058	0.0717708	false
ENSMUSG00000048120	Entpd1	219	875	1134	667	2526	1651	1071	2185	1.02683	0.00804439	0.0718326	false
ENSMUSG00000068747	Sort1	1175	2610	4027	986	6000	6435	4647	4421	0.966635	0.00804739	0.0718326	false
ENSMUSG00000030111	A2m	18	66	152	19	471	131	44	692	2.06177	0.00806878	0.0719569	false
ENSMUSG00000011256	Adam19	473	847	474	184	1745	1196	1355	1284	1.09795	0.00807278	0.0719569	false
ENSMUSG00000032959	Pebp1	6749	3945	3594	3257	2360	2933	3101	4434	-1.004	0.00807618	0.0719569	false
ENSMUSG00000032068	Plet1	29	18	29	7	76	157	111	26	1.71865	0.00809541	0.0720839	false
ENSMUSG00000026269	Rnpepl1	2116	2031	2087	1955	1790	1993	1581	2530	-0.533483	0.00810325	0.0721095	false
ENSMUSG00000027679	Dnajc19	378	838	575	901	286	584	254	399	-1.26804	4.72927e-05	0.00264003	down
ENSMUSG00000001773	Folh1	3	7	29	0	72	78	47	30	2.30479	0.00811672	0.0721409	false
ENSMUSG00000032024	Clmp	78	277	153	81	338	493	270	392	0.957192	0.00812769	0.0721888	false
ENSMUSG00000020629	Adi1	922	635	607	654	446	578	549	718	-0.817829	0.00813382	0.0721888	false
ENSMUSG00000024359	Hspa9	7968	10962	10706	11695	8513	9865	10721	11477	-0.455057	0.00814343	0.0721888	false
ENSMUSG00000020380	Rad50	107	236	277	196	359	362	329	504	0.537293	0.0081481	0.0721888	false
ENSMUSG00000024829	Mrpl21	1104	454	415	495	299	418	404	490	-1.20173	0.00815074	0.0721888	false
ENSMUSG00000022442	Ttll1	1227	783	611	944	321	518	740	840	-1.09783	0.00815195	0.0721888	false
ENSMUSG00000031232	Magt1	838	1252	1089	820	921	1143	860	1175	-0.400205	0.0081642	0.0722531	false
ENSMUSG00000020963	Tshr	3	1	4	4	53	91	3	1	3.15733	0.00818225	0.0723157	false
ENSMUSG00000049999	Ppp1r3d	310	338	427	351	211	310	359	392	-0.603727	0.0081916	0.0723157	false
ENSMUSG00000025075	Habp2	79	48	16	44	23	34	14	22	-1.59486	0.008194	0.0723157	false
ENSMUSG00000041453	Rpl21	1581	911	746	327	600	531	346	648	-1.31136	0.00819411	0.0723157	false
ENSMUSG00000029552	Tes	68	57	93	86	174	328	109	188	0.92123	0.00819617	0.0723157	false
ENSMUSG00000057719	Sh3rf2	166	257	329	455	107	171	263	266	-0.996073	0.00823176	0.0725855	false
ENSMUSG00000024304	Cdh2	3130	4161	3040	3940	2730	2739	3323	4058	-0.604417	0.00824543	0.0726619	false
ENSMUSG00000024997	Prdx3	4543	3774	3737	4701	2811	3587	3824	4305	-0.69185	0.00825869	0.0727017	false
ENSMUSG00000021302	Ggps1	342	426	525	385	884	767	680	767	0.474151	0.00826336	0.0727017	false
ENSMUSG00000074634	Tmem267	144	97	173	121	100	124	45	124	-0.937524	0.00826497	0.0727017	false
ENSMUSG00000031833	Mast3	201	254	248	179	377	524	330	459	0.491729	0.00828776	0.0727121	false
ENSMUSG00000039873	Neurl2	797	265	256	281	142	205	242	343	-1.40167	0.00828964	0.0727121	false
ENSMUSG00000031303	Map3k15	9	20	21	22	57	42	42	46	0.990077	0.00829423	0.0727121	false
ENSMUSG00000047910	Pcdhb16	16	55	67	56	102	149	114	105	0.914884	0.00829845	0.0727121	false
ENSMUSG00000039395	Mreg	316	289	461	452	237	324	357	384	-0.661553	0.00829887	0.0727121	false
ENSMUSG00000021303	Gng4	2	18	49	5	67	140	86	45	1.95466	0.00830181	0.0727121	false
ENSMUSG00000040842	Szrd1	1410	1607	1478	1471	1251	1550	1366	1815	-0.45888	0.00830286	0.0727121	false
ENSMUSG00000042895	Abra	427	776	322	483	2512	1337	1309	781	1.17459	0.00830623	0.0727121	false
ENSMUSG00000011305	Plin5	3676	1653	1363	1810	379	1118	1302	2082	-1.41742	0.00831709	0.0727196	false
ENSMUSG00000026220	Slc16a14	0	5	7	0	33	28	19	8	2.64289	0.00831711	0.0727196	false
ENSMUSG00000009292	Trpm2	15	32	23	34	86	70	50	63	0.963499	0.00832329	0.0727257	false
ENSMUSG00000045996	Polr2k	274	128	142	133	113	119	108	120	-1.09689	0.00833037	0.0727257	false
ENSMUSG00000030134	Rasgef1a	16	9	19	0	70	47	35	88	1.97387	0.00833384	0.0727257	false
ENSMUSG00000042380	Smim12	880	484	541	456	347	443	440	536	-0.951755	0.00833785	0.0727257	false
ENSMUSG00000045382	Cxcr4	88	128	105	95	195	343	158	222	0.689943	0.00835254	0.0727465	false
ENSMUSG00000020847	Rph3al	65	136	224	81	251	278	242	332	0.764882	0.00835961	0.0727465	false
ENSMUSG00000090266	Mettl23	1064	529	471	506	302	443	461	555	-1.11153	0.00836145	0.0727465	false
ENSMUSG00000002763	Pex6	2136	1272	1447	1038	776	1274	984	1474	-0.928101	0.00836416	0.0727465	false
ENSMUSG00000044244	Il20rb	45	48	64	42	34	45	38	46	-0.720595	0.0083707	0.0727465	false
ENSMUSG00000064254	Ethe1	664	403	353	379	211	296	338	451	-1.01936	0.0083751	0.0727465	false
ENSMUSG00000007617	Homer1	332	1124	1384	892	2653	1983	2072	1813	0.876694	0.00837532	0.0727465	false
ENSMUSG00000026580	Selp	4	34	50	29	139	121	37	129	1.52348	0.00838205	0.0727614	false
ENSMUSG00000002771	Grin2d	41	42	64	31	92	156	84	95	0.832296	0.00838864	0.0727751	false
ENSMUSG00000030966	Trim21	112	234	210	225	158	177	132	236	-0.575726	0.00840519	0.0728483	false
ENSMUSG00000022359	Wdyhv1	241	180	216	168	146	187	159	190	-0.721705	0.00841078	0.0728483	false
ENSMUSG00000026798	Coq4	299	224	178	194	126	175	165	226	-0.895298	0.0084157	0.0728483	false
ENSMUSG00000038718	Pbx3	127	252	233	148	370	331	301	442	0.525062	0.00841716	0.0728483	false
ENSMUSG00000004934	Pias4	474	329	457	414	258	421	266	485	-0.738789	0.00843521	0.0729367	false
ENSMUSG00000048755	Mcat	956	543	616	704	362	522	560	706	-0.921621	0.00843822	0.0729367	false
ENSMUSG00000006403	Adamts4	22	42	3	8	88	92	78	92	1.7485	0.00844245	0.0729367	false
ENSMUSG00000021311	Mtr	941	2549	3268	1784	3916	4341	3875	4924	0.643921	0.00845693	0.0730106	false
ENSMUSG00000047959	Kcna3	0	1	7	4	8	28	12	30	2.29848	0.00846106	0.0730106	false
ENSMUSG00000045817	Zfp36l2	380	1312	1741	943	2344	3057	1687	2858	0.829333	0.00849634	0.0732714	false
ENSMUSG00000036186	Dipk1b	594	307	299	204	170	269	183	324	-1.15034	0.00852655	0.0734884	false
ENSMUSG00000019080	Mfsd3	226	92	158	106	57	108	68	149	-1.18221	0.00857083	0.0738139	false
ENSMUSG00000040652	Oaz2	3535	2449	2923	2861	1903	2271	2382	3415	-0.745815	0.0085763	0.0738139	false
ENSMUSG00000035239	Neu3	56	125	228	78	367	247	223	335	0.934674	0.00858453	0.0738139	false
ENSMUSG00000028917	Plekhm2	1550	2410	1953	2114	1531	2162	1746	2624	-0.444689	0.00859288	0.0738139	false
ENSMUSG00000031791	Tmem38a	5553	6258	5795	7599	3859	5121	6216	6817	-0.653328	0.00859856	0.0738139	false
ENSMUSG00000026887	Mrrf	911	794	662	804	578	733	640	829	-0.68809	0.00860291	0.0738139	false
ENSMUSG00000076749	Trgc1	0	6	3	2	21	29	21	4	2.47392	0.00860816	0.0738139	false
ENSMUSG00000034449	Dhrs11	1516	971	1227	1040	934	924	960	1112	-0.766866	0.00860915	0.0738139	false
ENSMUSG00000050705	2310061I04Rik	2157	1222	949	1425	626	1070	1028	1373	-1.05551	0.00861009	0.0738139	false
ENSMUSG00000035206	Sppl2b	446	374	405	310	266	349	308	427	-0.673213	0.00866055	0.0742026	false
ENSMUSG00000020029	Nudt4	3481	8285	14902	5106	20035	22637	15986	14799	0.893254	0.00869669	0.0744683	false
ENSMUSG00000019179	Mdh2	51167	14787	12412	15893	8904	10185	12219	17141	-1.604	0.00391684	0.0490924	down
ENSMUSG00000052962	Mrpl35	726	593	500	616	375	528	476	673	-0.760343	0.0087473	0.0748134	false
ENSMUSG00000046480	Scn4b	180	286	302	623	410	1346	1251	1248	1.16669	0.00877759	0.0750282	false
ENSMUSG00000054716	Zfp771	1221	496	484	553	393	551	337	576	-1.16854	0.00879278	0.0751138	false
ENSMUSG00000036246	Gmip	94	148	185	85	256	336	171	317	0.659087	0.00881678	0.0752746	false
ENSMUSG00000090862	Rps13	6666	2092	2305	2461	1839	1989	1903	2745	-1.28605	0.00883309	0.0753574	false
ENSMUSG00000020190	Mknk2	2421	4340	5266	5001	3958	4467	3313	4546	-0.46816	0.00883687	0.0753574	false
ENSMUSG00000029310	Nudt9	1021	618	627	583	391	634	514	669	-0.905679	0.00884758	0.0754044	false
ENSMUSG00000021270	Hsp90aa1	1366	3537	2408	1760	6346	5295	3462	4591	0.739829	0.0088755	0.075598	false
ENSMUSG00000021895	Arhgef3	403	858	935	783	1310	1500	1034	1587	0.466577	0.00888541	0.075638	false
ENSMUSG00000037710	Cisd1	5555	2323	2384	2477	1555	2046	2228	2789	-1.14242	0.00890099	0.0757262	false
ENSMUSG00000062210	Tnfaip8	1465	798	700	1127	418	802	684	1028	-1.05036	0.00894454	0.076023	false
ENSMUSG00000025993	Slc40a1	270	340	394	341	508	538	875	1017	0.69933	0.00894634	0.076023	false
ENSMUSG00000042873	Lhfpl4	14	17	34	21	54	93	45	44	1.054	0.00896307	0.0761205	false
ENSMUSG00000074813	Morrbid	37	53	64	63	7	36	37	44	-1.25171	0.00897401	0.0761323	false
ENSMUSG00000044948	Cfap43	29	17	12	12	76	210	46	28	1.80482	0.00897495	0.0761323	false
ENSMUSG00000057982	Zfp809	135	272	313	290	545	495	402	514	0.565034	0.00899149	0.0762281	false
ENSMUSG00000028347	Tmeff1	80	130	109	117	49	105	63	135	-0.779377	0.00900583	0.0762949	false
ENSMUSG00000024235	Map3k8	19	106	89	80	228	194	172	166	1.03982	0.00900988	0.0762949	false
ENSMUSG00000028690	Mmachc	709	886	655	909	513	737	693	909	-0.619518	0.00902567	0.076384	false
ENSMUSG00000016833	Mrps18c	509	175	188	198	137	127	188	186	-1.321	0.00904115	0.0764704	false
ENSMUSG00000020003	Pex7	256	593	501	726	162	277	340	198	1.28164	9.32e-06	0.000129196	up
ENSMUSG00000014243	Zswim7	269	132	104	118	75	80	100	140	-1.23249	0.00908276	0.0767164	false
ENSMUSG00000006310	Zbtb32	0	4	9	15	23	186	42	6	2.80009	0.00908609	0.0767164	false
ENSMUSG00000002343	Armc6	227	196	201	128	148	152	122	196	-0.768806	0.00910962	0.0768315	false
ENSMUSG00000022505	Emp2	1006	1345	1474	1208	1117	1435	1312	1598	-0.31221	0.00911463	0.0768315	false
ENSMUSG00000097184	4632428C04Rik	97	115	61	108	17	52	78	72	-1.28271	0.00912048	0.0768315	false
ENSMUSG00000022548	Apod	220	218	412	198	826	1398	282	577	1.11903	0.0091209	0.0768315	false
ENSMUSG00000031312	Itgb1bp2	4810	1872	2246	2499	1540	1797	2220	2165	-1.12016	0.00912992	0.0768629	false
ENSMUSG00000022407	Adsl	1249	989	953	1094	724	949	963	1045	-0.710606	0.00913807	0.0768869	false
ENSMUSG00000055435	Maf	270	442	605	505	999	1323	524	1090	0.689081	0.00914659	0.0769141	false
ENSMUSG00000028874	Fgr	4	13	16	29	52	45	39	70	1.31996	0.00915482	0.0769387	false
ENSMUSG00000045954	Cavin2	2226	4482	5416	3565	7416	7413	6065	7188	0.465608	0.00916324	0.0769648	false
ENSMUSG00000034612	Chst11	42	226	357	174	592	662	410	492	1.12541	0.00917284	0.077001	false
ENSMUSG00000103400	Gm15853	14	20	38	15	47	64	36	85	0.995412	0.00918142	0.0770284	false
ENSMUSG00000051518	Rps19bp1	302	82	160	159	71	142	95	128	-1.27635	0.00918887	0.0770463	false
ENSMUSG00000027615	Hps3	147	336	371	241	545	575	405	542	0.536669	0.00920285	0.077113	false
ENSMUSG00000020475	Pgam2	16627	6148	6110	5889	4765	5640	5217	6942	-1.22285	0.00920744	0.077113	false
ENSMUSG00000079457	Gm7609	8	34	5	9	29	59	56	86	1.60428	0.00921939	0.0771503	false
ENSMUSG00000028998	Tomm7	1192	344	443	278	175	239	324	502	-1.49731	0.00922332	0.0771503	false
ENSMUSG00000042396	Rbm7	254	387	438	327	659	683	462	671	0.400586	0.00922785	0.0771503	false
ENSMUSG00000038086	Hspb2	1441	450	668	598	485	418	438	692	-1.22161	0.00923487	0.0771646	false
ENSMUSG00000051344	Plekhm3	64	245	384	202	508	672	434	541	0.935478	0.00927006	0.0774141	false
ENSMUSG00000000563	Atp5pb	18683	13623	11320	7467	8006	4403	3661	6126	-1.29297	0.00228443	0.023204	down
ENSMUSG00000055128	Cgrrf1	504	374	440	309	238	395	275	450	-0.773106	0.00928105	0.0774168	false
ENSMUSG00000022416	Cacna1i	2	1	10	1	4	96	27	7	2.89217	0.0093004	0.0775007	false
ENSMUSG00000005220	Corin	1792	4444	6006	3330	9035	7206	7207	8052	0.677499	0.0093018	0.0775007	false
ENSMUSG00000027618	Nfs1	1225	1191	1129	1300	944	1108	1118	1350	-0.572348	0.00931705	0.0775635	false
ENSMUSG00000054702	Ap1s3	0	23	25	0	108	114	58	66	2.62586	0.00932002	0.0775635	false
ENSMUSG00000079355	Ackr4	44	124	187	183	41	106	62	124	-1.10743	0.00933197	0.0775741	false
ENSMUSG00000031165	Was	42	75	64	70	92	181	114	154	0.669403	0.00933554	0.0775741	false
ENSMUSG00000023087	Noct	349	844	1044	891	1787	1874	1120	1720	0.674834	0.00933732	0.0775741	false
ENSMUSG00000025393	Atp5b	213474	254339	139378	121819	59767	68253	52771	48120	-1.67115	0.0265583	0.0479054	down
ENSMUSG00000109904	Gm45819	8	97	404	346	78	87	39	65	-1.99124	0.00936047	0.0776139	false
ENSMUSG00000063694	Cycs	10559	6471	6173	7761	4473	5350	6807	7036	-0.905956	0.00936062	0.0776139	false
ENSMUSG00000006356	Crip2	35530	17208	14716	15994	11499	13196	13487	20101	-1.09799	0.0093635	0.0776139	false
ENSMUSG00000036615	Rfxap	369	293	300	259	176	225	208	390	-0.807015	0.00937615	0.0776489	false
ENSMUSG00000034729	Mrps10	486	343	334	374	256	356	297	371	-0.775927	0.00938018	0.0776489	false
ENSMUSG00000022437	Samm50	5805	3135	3180	3106	2181	2757	2808	3716	-0.958003	0.00938378	0.0776489	false
ENSMUSG00000029610	Aimp2	261	246	198	204	146	250	161	217	-0.730609	0.00939086	0.0776632	false
ENSMUSG00000043207	Zmpste24	377	896	1076	712	1617	1453	1400	1442	0.596253	0.00943285	0.0779661	false
ENSMUSG00000042737	Dpm3	367	134	158	84	79	97	90	164	-1.40063	0.00943916	0.0779738	false
ENSMUSG00000101892	9130401M01Rik	181	99	102	109	63	77	89	117	-1.04228	0.00945041	0.0780155	false
ENSMUSG00000079481	Nhsl2	94	280	338	256	516	643	401	510	0.730816	0.00945495	0.0780155	false
ENSMUSG00000016458	Wt1	37	188	166	94	287	291	223	376	0.928342	0.00948163	0.0781911	false
ENSMUSG00000033487	Fndc3a	163	601	716	441	1043	1211	899	1062	0.79329	0.00951759	0.0783995	false
ENSMUSG00000014453	Blk	13	69	38	41	68	284	125	81	1.41075	0.0095177	0.0783995	false
ENSMUSG00000035642	Aamdc	892	502	521	501	356	431	468	570	-0.93844	0.00953146	0.0784683	false
ENSMUSG00000026667	Uhmk1	445	956	1095	742	1329	1643	1219	1563	0.443893	0.00955237	0.0785958	false
ENSMUSG00000032845	Alpk2	1105	2463	2102	1604	3436	2833	3727	3942	0.561619	0.00958219	0.0787649	false
ENSMUSG00000069744	Psmb3	2249	977	1080	1033	770	927	885	1196	-1.06809	0.00958377	0.0787649	false
ENSMUSG00000036120	Rfxank	434	259	323	224	1468	760	618	811	1.08111	0.00960751	0.0789153	false
ENSMUSG00000001864	Aif1l	98	96	284	41	546	397	218	452	1.27477	0.00962397	0.078965	false
ENSMUSG00000045377	Tmem88	958	383	385	652	319	367	371	559	-1.13985	0.00962443	0.078965	false
ENSMUSG00000002477	Snrpd1	368	200	270	179	189	178	169	223	-0.93403	0.00963224	0.0789843	false
ENSMUSG00000042828	Trim72	3641	3609	3061	3243	1956	2493	2815	4360	-0.718976	0.00964615	0.0790538	false
ENSMUSG00000021213	Akr1c13	21	11	29	13	38	66	37	98	1.19703	0.00965954	0.0791188	false
ENSMUSG00000015377	Dennd6b	290	239	235	204	166	249	196	206	-0.729692	0.00969119	0.0792423	false
ENSMUSG00000029204	Rhoh	22	27	31	22	41	120	48	73	1.00519	0.00969495	0.0792423	false
ENSMUSG00000002833	Hdgfl2	1132	731	786	657	550	791	526	834	-0.823331	0.00970694	0.0792423	false
ENSMUSG00000058886	Deaf1	316	263	323	201	221	242	190	307	-0.679681	0.0097104	0.0792423	false
ENSMUSG00000048534	Jaml	12	12	8	17	39	41	37	32	1.15782	0.00971082	0.0792423	false
ENSMUSG00000008036	Ap2s1	2207	675	838	727	553	728	633	880	-1.28226	0.00971199	0.0792423	false
ENSMUSG00000054843	Atrnl1	254	742	1081	642	1390	1649	1102	1677	0.740168	0.00971409	0.0792423	false
ENSMUSG00000021003	Galc	125	236	229	185	339	356	279	385	0.401576	0.00971829	0.0792423	false
ENSMUSG00000031298	Adgrg2	12	65	72	20	158	194	68	111	1.32988	0.00972857	0.0792664	false
ENSMUSG00000028013	Ppa2	2247	1224	1080	1177	853	974	1088	1267	-1.00011	0.00973217	0.0792664	false
ENSMUSG00000002409	Dyrk1b	486	465	587	507	414	570	419	628	-0.476366	0.00976923	0.0795236	false
ENSMUSG00000063787	Chchd1	2062	672	812	657	531	635	675	788	-1.27131	0.0097937	0.0796781	false
ENSMUSG00000031783	Polr2c	1417	876	876	835	699	774	686	1040	-0.85778	0.00981314	0.0797916	false
ENSMUSG00000028958	Tmub1	351	211	271	184	139	217	172	260	-0.89365	0.00983058	0.0798485	false
ENSMUSG00000020402	Vdac1	11400	13683	13088	14401	10881	12202	13130	15695	-0.466772	0.00983114	0.0798485	false
ENSMUSG00000038843	Gcnt1	68	155	284	80	482	395	227	378	1.00592	0.00984032	0.0798672	false
ENSMUSG00000008193	Spib	0	16	2	21	20	706	140	9	4.04665	0.00984445	0.0798672	false
ENSMUSG00000020664	Dld	18527	12247	17522	9597	2543	3938	3650	4946	-1.94104	0.0128091	0.037985	down
ENSMUSG00000073752	Gm10570	21	17	16	16	11	5	8	13	-1.3932	0.00996658	0.0807575	false
ENSMUSG00000062329	Cytl1	504	868	1701	350	1422	2603	1572	3682	1.04671	0.00997159	0.0807575	false
ENSMUSG00000023367	Tmem176a	646	409	768	355	1758	1675	825	1412	0.912514	0.00997645	0.0807575	false
ENSMUSG00000042784	Muc1	13	22	8	11	35	192	17	44	1.88826	0.00998851	0.0808101	false
ENSMUSG00000039901	Armh3	494	323	386	446	321	368	300	412	-0.739305	0.0100163	0.0809896	false
ENSMUSG00000027878	Notch2	253	890	951	528	1148	1910	1141	1528	0.766028	0.0100306	0.08106	false
ENSMUSG00000013701	Timm23	1185	1282	1186	1332	1021	1176	1204	1398	-0.514226	0.0100813	0.0813843	false
ENSMUSG00000055612	Cdca7	19	52	50	41	21	40	22	31	-0.910278	0.0100819	0.0813843	false
ENSMUSG00000029649	Pomp	2437	1152	1092	1121	855	941	1015	1288	-1.0654	0.0101032	0.0815106	false
ENSMUSG00000006289	Osgep	937	600	539	631	411	564	481	704	-0.865849	0.010114	0.0815257	false
ENSMUSG00000029752	Asns	41	90	159	51	233	414	117	192	1.12244	0.0101206	0.0815257	false
ENSMUSG00000086742	Gm16201	13	11	12	10	43	38	28	28	1.13983	0.0101219	0.0815257	false
ENSMUSG00000017677	Wsb1	259	585	455	304	1034	972	632	724	0.686775	0.010135	0.0815856	false
ENSMUSG00000018932	Map2k3	1391	1322	1250	1242	1066	1224	1124	1517	-0.557742	0.0101447	0.0816189	false
ENSMUSG00000033068	Entpd6	440	358	357	310	248	363	296	369	-0.693994	0.0101611	0.0817055	false
ENSMUSG00000021983	Atp8a2	97	217	291	126	453	381	325	372	0.719108	0.010177	0.0817228	false
ENSMUSG00000066682	Pilrb2	8	12	6	15	42	24	29	40	1.28174	0.0101844	0.0817228	false
ENSMUSG00000067199	Frat1	156	39	98	77	37	64	57	60	-1.31885	0.0101883	0.0817228	false
ENSMUSG00000028156	Eif4e	1983	1838	1654	2168	1323	1618	1752	2102	-0.652311	0.0101902	0.0817228	false
ENSMUSG00000036931	Nfkbid	13	12	23	6	54	71	35	25	1.38139	0.0101914	0.0817228	false
ENSMUSG00000003955	Fam162a	2474	1054	928	1047	688	737	955	1244	-1.1876	0.0102116	0.0818393	false
ENSMUSG00000059401	Mamld1	86	210	254	211	531	387	292	436	0.7442	0.0102228	0.0818842	false
ENSMUSG00000024099	Ndufv2	14002	5774	5534	7465	4445	5065	6216	6544	-1.1245	0.0102395	0.0819726	false
ENSMUSG00000067722	BC003965	818	503	525	457	259	411	397	667	-0.959653	0.0102473	0.0819898	false
ENSMUSG00000005873	Reep5	7646	6030	6542	6250	5090	5977	6132	6351	-0.646829	0.010261	0.0820541	false
ENSMUSG00000060636	Rpl35a	2738	916	1104	775	736	854	791	1110	-1.26722	0.0103107	0.0824062	false
ENSMUSG00000056494	Cngb3	100	56	71	99	64	50	59	48	-1.03648	0.0103217	0.0824488	false
ENSMUSG00000001552	Jup	6910	4873	3891	5032	2968	4192	3743	5790	-0.852975	0.0103481	0.0826138	false
ENSMUSG00000034345	Gtf2h5	983	513	617	442	372	496	460	577	-0.961343	0.010355	0.0826237	false
ENSMUSG00000021072	Tmx1	1053	1305	1239	1242	1031	1236	1235	1419	-0.419179	0.0103765	0.0827498	false
ENSMUSG00000071662	Polr2g	737	401	482	375	332	335	414	391	-0.945917	0.010407	0.0829472	false
ENSMUSG00000020949	Fkbp3	2642	1664	1265	1607	1182	1252	1405	1581	-0.93784	0.0104257	0.08297	false
ENSMUSG00000021023	Prorp	131	94	156	155	113	118	84	136	-0.718242	0.0104258	0.08297	false
ENSMUSG00000032051	Fdx1	1080	1128	1692	1291	839	695	682	638	1.01552	2.07e-09	1.71e-07	up
ENSMUSG00000028684	Urod	1676	783	987	826	668	822	784	892	-0.971835	0.0104445	0.0830638	false
ENSMUSG00000065990	Aurkaip1	2406	833	875	973	611	797	728	1190	-1.22868	0.0104607	0.0831468	false
ENSMUSG00000046731	Kctd11	110	194	197	120	328	310	206	363	0.546456	0.0104817	0.0832014	false
ENSMUSG00000045071	E130308A19Rik	56	119	175	87	247	207	200	242	0.677964	0.0104818	0.0832014	false
ENSMUSG00000062456	Rpl9-ps6	590	271	225	211	202	236	214	148	-1.24638	0.0104858	0.0832014	false
ENSMUSG00000038463	Olfml2b	196	775	959	292	1346	1574	865	1799	0.987875	0.0104905	0.0832014	false
ENSMUSG00000059714	Flot1	4290	2392	2406	2652	1801	2122	2173	3025	-0.908613	0.0105082	0.0832558	false
ENSMUSG00000031575	Ash2l	539	660	638	575	545	607	564	777	-0.401448	0.0105088	0.0832558	false
ENSMUSG00000001247	Lsr	19	67	99	29	150	175	74	195	1.11677	0.0105201	0.0832996	false
ENSMUSG00000038070	Cntln	65	144	142	115	244	271	177	219	0.574853	0.0105275	0.083313	false
ENSMUSG00000030612	Mrpl46	1097	373	326	440	169	351	353	469	-1.36474	0.0105365	0.0833389	false
ENSMUSG00000028337	Coro2a	9	28	53	40	79	204	56	84	1.3155	0.010545	0.0833389	false
ENSMUSG00000056708	Ier5	514	1049	1041	592	3696	1603	1197	1658	1.00165	0.010548	0.0833389	false
ENSMUSG00000021371	Mcur1	1234	1719	1585	1772	1426	1597	1555	1881	-0.402349	0.0105737	0.0834699	false
ENSMUSG00000028862	Map3k6	107	500	892	615	1741	1751	755	1824	1.17535	0.0105761	0.0834699	false
ENSMUSG00000006418	Rnf114	1400	1427	1129	1298	996	1143	1034	1638	-0.620671	0.0105951	0.0835581	false
ENSMUSG00000023456	Tpi1	14706	9709	8836	10253	6489	8569	8882	11180	-0.83663	0.010604	0.0835581	false
ENSMUSG00000020328	Nudcd2	278	208	314	191	187	222	189	266	-0.668479	0.0106045	0.0835581	false
ENSMUSG00000010142	Tnfrsf13b	28	22	32	38	57	232	102	47	1.40023	0.0106266	0.0836864	false
ENSMUSG00000037742	Eef1a1	24439	33922	51786	23615	78910	68221	50173	66905	0.597535	0.0106411	0.083754	false
ENSMUSG00000026285	Pdcd1	0	5	5	5	25	14	22	11	1.96044	0.010658	0.083754	false
ENSMUSG00000022574	Naprt	534	243	317	290	206	256	238	323	-0.983746	0.0106604	0.083754	false
ENSMUSG00000044068	Zrsr1	173	416	580	380	786	774	649	841	0.615448	0.0106638	0.083754	false
ENSMUSG00000035671	Zswim4	172	255	284	214	525	476	316	442	0.51637	0.0106654	0.083754	false
ENSMUSG00000031378	Abcd1	478	708	760	674	926	1162	956	1198	0.271545	0.010679	0.083754	false
ENSMUSG00000020869	Lrrc59	502	1108	1157	878	1746	1855	1276	1754	0.475959	0.0106793	0.083754	false
ENSMUSG00000040721	Zfhx2	43	157	156	99	232	208	250	315	0.790718	0.0106813	0.083754	false
ENSMUSG00000049643	2310022A10Rik	987	963	806	835	631	796	761	1072	-0.630263	0.0107167	0.0839575	false
ENSMUSG00000031767	Nudt7	1089	669	763	958	371	558	755	914	-0.940669	0.0107188	0.0839575	false
ENSMUSG00000059851	Kmt5c	316	270	336	198	163	274	186	329	-0.72798	0.0107339	0.0840289	false
ENSMUSG00000097357	Gm16793	88	110	110	147	30	66	88	125	-1.02817	0.0107395	0.0840289	false
ENSMUSG00000032420	Nt5e	168	401	450	276	1188	655	508	650	0.870104	0.0107825	0.084296	false
ENSMUSG00000002266	Zim1	10	48	47	41	126	83	76	97	1.0439	0.0107853	0.084296	false
ENSMUSG00000021622	Ckmt2	40739	22616	20502	30569	10430	19754	24664	25499	-1.05326	0.0107941	0.0843191	false
ENSMUSG00000117545	Gm30794	6	7	24	2	43	27	36	43	1.60755	0.0108314	0.0845651	false
ENSMUSG00000029186	Pi4k2b	44	95	106	71	180	236	128	138	0.725762	0.0108648	0.0847803	false
ENSMUSG00000029635	Cdk8	162	368	486	313	729	649	510	705	0.597307	0.0108764	0.0848111	false
ENSMUSG00000043439	Epop	76	34	60	58	19	46	38	45	-1.14598	0.0108804	0.0848111	false
ENSMUSG00000027282	Mtch2	2605	1778	2101	1977	1679	1967	1733	2004	-0.691068	0.0109064	0.0849255	false
ENSMUSG00000018286	Psmb6	3534	1414	1534	1472	1023	1360	1279	1835	-1.12192	0.0109083	0.0849255	false
ENSMUSG00000027185	Nat10	375	435	364	323	263	405	310	435	-0.556356	0.0109126	0.0849255	false
ENSMUSG00000018599	Mief2	716	509	562	537	265	454	496	639	-0.837859	0.0109683	0.085313	false
ENSMUSG00000019647	Sema6a	268	561	436	527	291	305	406	514	-0.655906	0.0110046	0.0855492	false
ENSMUSG00000025371	Chmp6	794	426	432	469	327	378	393	512	-0.940456	0.0110165	0.0855962	false
ENSMUSG00000028088	Fmo5	186	387	534	353	682	879	526	731	0.56527	0.0110255	0.0856204	false
ENSMUSG00000022223	Sdr39u1	266	246	346	360	211	278	245	382	-0.592885	0.0110372	0.0856654	false
ENSMUSG00000074807	Gm10762	158	129	146	145	100	143	127	129	-0.682326	0.0110447	0.0856776	false
ENSMUSG00000035021	Baz1a	67	242	202	150	340	559	257	358	0.816007	0.0110909	0.0859767	false
ENSMUSG00000035505	Cox18	164	161	151	155	95	161	121	184	-0.657759	0.0110951	0.0859767	false
ENSMUSG00000039158	Akna	113	268	252	197	323	629	359	399	0.643538	0.0111109	0.0859955	false
ENSMUSG00000029387	Gtf2h3	284	241	260	230	191	278	204	242	-0.628847	0.011113	0.0859955	false
ENSMUSG00000019797	Mtres1	1519	489	450	526	352	428	510	520	-1.32619	0.0111156	0.0859955	false
ENSMUSG00000026860	Sh3glb2	1484	1009	1070	878	759	1158	784	994	-0.782001	0.0111212	0.0859955	false
ENSMUSG00000000743	Chmp1a	1313	1296	1573	1333	1224	1499	1189	1747	-0.425848	0.0111324	0.0860321	false
ENSMUSG00000000001	Gnai3	284	829	900	589	1257	1478	950	1508	0.623193	0.0111448	0.0860321	false
ENSMUSG00000003348	Mob3a	81	293	275	156	514	654	267	469	0.875824	0.0111509	0.0860321	false
ENSMUSG00000027466	Rbck1	1335	977	1293	1043	959	1072	798	1380	-0.639519	0.0111556	0.0860321	false
ENSMUSG00000036943	Rab8b	349	584	514	392	926	937	657	846	0.458631	0.0111556	0.0860321	false
ENSMUSG00000001334	Fndc5	7722	6828	6534	6456	4695	6342	6161	7932	-0.623004	0.0111947	0.0862854	false
ENSMUSG00000026154	Sdhaf4	588	974	749	884	531	410	380	403	1.05472	3.73e-07	1.07e-05	up
ENSMUSG00000022350	Washc5	397	602	692	581	810	999	799	1057	0.269938	0.0112484	0.0865461	false
ENSMUSG00000093803	Ppp2r3d	1604	817	927	733	676	843	623	951	-0.95337	0.0112489	0.0865461	false
ENSMUSG00000025499	Hras	1571	753	792	737	524	770	659	874	-1.01148	0.0112521	0.0865461	false
ENSMUSG00000002660	Clpp	1683	606	610	677	442	583	556	780	-1.20377	0.0112608	0.0865678	false
ENSMUSG00000022370	Mrpl13	1965	786	786	807	517	706	780	908	-1.16054	0.0112878	0.0866865	false
ENSMUSG00000021420	Fars2	1230	715	760	821	539	640	714	888	-0.870171	0.0112882	0.0866865	false
ENSMUSG00000033722	BC034090	477	773	754	719	554	727	646	908	-0.372318	0.0112951	0.0866931	false
ENSMUSG00000023262	Acy1	247	173	186	158	140	171	128	197	-0.774785	0.0113064	0.086734	false
ENSMUSG00000019822	Smpd2	739	340	517	508	318	458	388	463	-0.899933	0.0113177	0.0867752	false
ENSMUSG00000039577	Nphp4	13	11	30	12	39	85	27	55	1.20562	0.0113239	0.0867771	false
ENSMUSG00000044927	H1f10	172	27	107	63	36	72	39	45	-1.52552	0.0113404	0.0868569	false
ENSMUSG00000034401	Spata6	96	222	244	170	316	407	326	332	0.538868	0.0113526	0.0869052	false
ENSMUSG00000001445	Mrpl10	987	725	857	827	582	783	709	959	-0.661386	0.0113656	0.0869398	false
ENSMUSG00000040280	Ndufa4l2	1122	365	349	556	241	286	324	630	-1.32643	0.0113691	0.0869398	false
ENSMUSG00000039345	Mettl22	735	357	300	397	284	321	279	398	-1.05159	0.01138	0.0869774	false
ENSMUSG00000039759	Thap3	396	154	211	194	137	184	134	218	-1.07907	0.0113946	0.0870428	false
ENSMUSG00000067931	Zfp948	23	98	85	62	202	162	116	159	0.904487	0.0114044	0.0870715	false
ENSMUSG00000039063	Echdc3	594	333	319	377	238	280	317	391	-0.94264	0.0114129	0.0870907	false
ENSMUSG00000036461	Elf1	175	644	525	406	908	1091	719	967	0.707242	0.0114349	0.0871689	false
ENSMUSG00000028247	Coq3	777	649	496	725	287	449	635	616	-0.91086	0.0114351	0.0871689	false
ENSMUSG00000032215	Rsl24d1	708	422	467	402	308	352	401	501	-0.877496	0.011449	0.0872053	false
ENSMUSG00000024446	Rpp21	471	172	180	164	111	137	170	197	-1.27118	0.0114519	0.0872053	false
ENSMUSG00000091931	Gon7	83	55	84	57	46	67	47	59	-0.826606	0.0114646	0.0872561	false
ENSMUSG00000023232	Serinc2	5	17	12	16	34	68	23	35	1.25635	0.011508	0.0875186	false
ENSMUSG00000053329	Gatd3a	8175	4086	4107	4815	2754	3888	3936	5284	-0.97844	0.0115224	0.0875186	false
ENSMUSG00000032180	Tmed1	1157	544	672	495	397	533	483	689	-1.00575	0.011523	0.0875186	false
ENSMUSG00000018750	Zbtb4	634	1550	2319	1353	2934	2916	2249	3764	0.652448	0.0115232	0.0875186	false
ENSMUSG00000061904	Slc25a3	38748	25373	23516	28137	19495	22648	25151	26558	-0.815794	0.0115648	0.0877362	false
ENSMUSG00000001131	Timp1	100	85	131	75	290	210	145	265	0.774602	0.0115649	0.0877362	false
ENSMUSG00000041837	Pdcd7	292	380	319	324	331	312	271	380	-0.469297	0.0115765	0.0877362	false
ENSMUSG00000006215	Zbtb17	461	436	371	397	286	362	351	493	-0.650105	0.011581	0.0877362	false
ENSMUSG00000033450	Tagap	20	44	38	18	102	162	37	69	1.21442	0.0115821	0.0877362	false
ENSMUSG00000033701	Acbd6	1578	612	708	580	519	638	477	758	-1.13062	0.0115936	0.0877777	false
ENSMUSG00000044030	Irf2bp1	552	470	727	441	414	490	369	714	-0.613194	0.0116241	0.0879628	false
ENSMUSG00000033788	Dysf	1342	1537	1122	1575	833	1119	1312	1568	-0.682012	0.0116455	0.0880786	false
ENSMUSG00000032002	Dcun1d5	1208	777	909	682	647	666	693	923	-0.796309	0.0116549	0.0881039	false
ENSMUSG00000020431	Adcy1	124	564	788	52	1870	1117	1202	1155	1.56248	0.0116707	0.088177	false
ENSMUSG00000039899	Fgl2	1012	2711	3645	1507	7023	4756	3251	5143	0.85237	0.0116893	0.0882487	false
ENSMUSG00000035891	Cerk	582	1123	871	715	1258	1568	1316	1656	0.401192	0.0116928	0.0882487	false
ENSMUSG00000102697	Pcdhac2	0	7	22	0	38	74	24	67	2.5366	0.0117012	0.0882487	false
ENSMUSG00000074071	Fam169b	7	1	2	1	5	56	30	10	2.60215	0.0117045	0.0882487	false
ENSMUSG00000031264	Btk	17	48	42	29	60	182	91	59	1.14197	0.0117185	0.0883086	false
ENSMUSG00000039826	Trub2	299	361	398	344	335	401	290	456	-0.367363	0.0117371	0.0884027	false
ENSMUSG00000005779	Psmb4	4925	1884	2067	2026	1664	1683	1645	2519	-1.12666	0.0117479	0.0884386	false
ENSMUSG00000029925	Tbxas1	84	93	93	54	179	253	121	191	0.739097	0.0117549	0.0884452	false
ENSMUSG00000055235	Wdr86	41	23	40	17	12	30	7	15	-1.43616	0.0117816	0.0885231	false
ENSMUSG00000070691	Runx3	19	26	20	25	108	52	33	76	1.14534	0.0117864	0.0885231	false
ENSMUSG00000109564	Muc16	48	45	244	43	335	379	262	203	1.34075	0.0118004	0.0885231	false
ENSMUSG00000036526	Card11	21	17	15	14	26	172	90	23	1.72883	0.011802	0.0885231	false
ENSMUSG00000016758	Bik	316	108	91	87	80	65	89	106	-1.42798	0.0118064	0.0885231	false
ENSMUSG00000039016	Timm8b	1184	696	1145	745	450	320	226	424	1.52961	2e-10	2.46e-08	up
ENSMUSG00000027566	Psma7	3297	1432	1374	1549	1148	1362	1213	1744	-1.06666	0.0118103	0.0885231	false
ENSMUSG00000041429	Nthl1	88	37	44	63	34	31	26	57	-1.21545	0.0118172	0.0885231	false
ENSMUSG00000027475	Kif3b	134	359	442	270	532	654	486	680	0.594138	0.0118202	0.0885231	false
ENSMUSG00000028980	H6pd	555	998	1422	1085	1671	2303	1528	1993	0.489885	0.0118369	0.0885744	false
ENSMUSG00000000581	C1d	721	549	606	594	510	580	517	613	-0.639507	0.0118434	0.0885744	false
ENSMUSG00000022285	Ywhaz	1430	2334	2387	1788	3406	4020	2471	3735	0.359624	0.0118453	0.0885744	false
ENSMUSG00000021963	Sap18	1486	1081	1088	993	862	982	943	1217	-0.720074	0.0118597	0.0886364	false
ENSMUSG00000028990	Lzic	379	418	359	368	254	314	372	434	-0.612752	0.0118744	0.0887006	false
ENSMUSG00000047250	Ptgs1	283	441	1037	320	1583	888	1018	1468	0.921613	0.0119046	0.0888801	false
ENSMUSG00000030790	Adm	205	156	444	123	688	511	339	1081	1.06272	0.0119168	0.0889208	false
ENSMUSG00000056130	Ticam2	12	25	21	21	61	107	31	40	1.17472	0.0119223	0.0889208	false
ENSMUSG00000021200	Asb2	13675	8747	7171	9577	5384	6843	8010	10162	-0.903854	0.0119514	0.0890919	false
ENSMUSG00000020134	Peli1	172	463	598	326	835	808	677	797	0.652921	0.0119702	0.0891869	false
ENSMUSG00000025135	Anapc11	2613	868	1102	802	811	859	775	1064	-1.21147	0.0119851	0.0892515	false
ENSMUSG00000039910	Cited2	831	809	973	1009	989	798	662	886	-0.565307	0.0119936	0.0892694	false
ENSMUSG00000048376	F2r	447	1624	1991	802	4180	2011	2293	3389	0.979206	0.0120261	0.0893909	false
ENSMUSG00000032330	Cox7a2	12979	4061	4578	4815	2888	3133	3896	4162	-1.50286	0.00243779	0.0377207	down
ENSMUSG00000059291	Rpl11	8743	2946	3931	2870	2537	3154	2778	3902	-1.17378	0.0120284	0.0893909	false
ENSMUSG00000026698	Pigc	198	232	263	256	207	292	188	265	-0.444133	0.0120422	0.0894474	false
ENSMUSG00000059070	Rpl18	10493	3507	4379	3089	3355	3680	2664	4344	-1.21637	0.0120532	0.0894823	false
ENSMUSG00000033545	Znrf1	947	887	951	880	656	994	754	1131	-0.537863	0.0120614	0.0894823	false
ENSMUSG00000025473	Adam8	10	44	46	27	58	223	46	102	1.35177	0.0120654	0.0894823	false
ENSMUSG00000030930	Chst15	124	363	452	292	947	798	364	782	0.868933	0.0121223	0.0898048	false
ENSMUSG00000041841	Rpl37	3159	1240	1394	957	988	1250	929	1383	-1.16069	0.0121226	0.0898048	false
ENSMUSG00000002012	Pnck	284	130	134	133	97	131	89	162	-1.08866	0.0121274	0.0898048	false
ENSMUSG00000070283	Ndufaf3	830	378	468	378	254	375	367	491	-1.02552	0.0121429	0.0898737	false
ENSMUSG00000043943	Naalad2	163	457	430	369	605	614	686	938	0.619947	0.0121736	0.0900551	false
ENSMUSG00000044502	Bod1	2534	1658	1439	1478	1192	1183	1320	1922	-0.874033	0.012193	0.0901482	false
ENSMUSG00000029319	Coq2	2072	1808	1999	1853	1256	1776	1729	2375	-0.602597	0.0121998	0.0901482	false
ENSMUSG00000025466	Fuom	1166	374	484	357	362	384	339	443	-1.23258	0.0122048	0.0901482	false
ENSMUSG00000004044	Cavin1	5450	8055	8567	6575	7283	8525	6001	10014	-0.282893	0.0122261	0.0902594	false
ENSMUSG00000050732	Vamp8	1181	394	544	497	360	495	378	561	-1.13693	0.0122412	0.090325	false
ENSMUSG00000112639	A730063M14Rik	49	22	27	23	20	19	16	10	-1.40003	0.0122896	0.0906361	false
ENSMUSG00000104737	Gm42937	1	9	4	2	19	19	9	26	1.79334	0.0123037	0.090694	false
ENSMUSG00000023805	Synj2	543	1055	1095	1019	723	857	888	1119	-0.453739	0.0123186	0.0907519	false
ENSMUSG00000030615	Tmem126a	1052	664	567	730	427	542	634	730	-0.89883	0.0123269	0.0907519	false
ENSMUSG00000020069	Hnrnph3	474	397	465	382	373	394	375	449	-0.578181	0.0123357	0.0907519	false
ENSMUSG00000076441	Ass1	43	91	142	79	161	294	150	181	0.765613	0.0123383	0.0907519	false
ENSMUSG00000038244	Mical2	666	2599	2306	1514	4720	3550	2836	4486	0.791293	0.0123429	0.0907519	false
ENSMUSG00000021417	Eci2	3093	1695	1788	2130	1469	1703	1674	2096	-0.860939	0.0123615	0.0907814	false
ENSMUSG00000020716	Nf1	245	707	645	545	1115	958	995	1141	0.611115	0.0123636	0.0907814	false
ENSMUSG00000030664	Sox6os	33	24	14	12	13	14	4	7	-1.65568	0.0123669	0.0907814	false
ENSMUSG00000026679	Enkur	29	25	67	8	151	115	74	86	1.36135	0.0123744	0.0907814	false
ENSMUSG00000027472	Pdrg1	3547	1582	1502	1465	1056	1308	1410	1895	-1.09423	0.0123781	0.0907814	false
ENSMUSG00000019775	Rgs17	24	36	71	61	214	138	71	109	1.10039	0.0123912	0.0908181	false
ENSMUSG00000038845	Phb	8348	3497	3313	4081	2446	3312	3433	4312	-1.09373	0.0123957	0.0908181	false
ENSMUSG00000017707	Serinc3	4128	8536	11522	9028	17122	16698	13315	15833	0.552416	0.0124138	0.0909055	false
ENSMUSG00000022075	Rhobtb2	404	507	575	472	391	489	527	558	-0.420821	0.0124226	0.0909239	false
ENSMUSG00000022400	Rbx1	1715	897	1064	924	816	914	757	1147	-0.882148	0.0124408	0.0910108	false
ENSMUSG00000040473	Cfap69	10	27	12	7	20	106	38	52	1.49708	0.0124683	0.0911666	false
ENSMUSG00000043463	Rab9b	0	1	12	2	21	31	34	9	2.44781	0.0124973	0.0913321	false
ENSMUSG00000060924	Csmd1	3	10	26	12	46	84	22	34	1.51248	0.0125299	0.0915201	false
ENSMUSG00000024191	Bnip1	628	308	312	259	243	264	266	302	-1.03462	0.0125356	0.0915201	false
ENSMUSG00000110344	Gm45716	470	108	263	169	146	135	157	173	-1.28753	0.0125671	0.091688	false
ENSMUSG00000039615	Stub1	1338	868	960	737	649	787	729	1055	-0.799006	0.0125741	0.091688	false
ENSMUSG00000022427	Tomm22	1442	909	995	1019	788	866	884	1116	-0.770067	0.012582	0.091688	false
ENSMUSG00000046818	Ddit4l	116	58	37	25	13	43	35	25	-1.60851	0.0125839	0.091688	false
ENSMUSG00000028932	Psmc2	2255	1437	1380	1522	1167	1435	1305	1542	-0.796548	0.0125986	0.0917149	false
ENSMUSG00000026655	Fam107b	60	202	276	187	481	681	312	318	0.959993	0.0126002	0.0917149	false
ENSMUSG00000042700	Sipa1l1	156	411	479	360	641	936	487	805	0.638344	0.0126175	0.0917651	false
ENSMUSG00000074521	Gm14327	20	95	62	75	127	134	198	180	0.986278	0.0126198	0.0917651	false
ENSMUSG00000031533	Mrps31	595	570	509	500	379	467	519	590	-0.628099	0.0126275	0.0917753	false
ENSMUSG00000004151	Etv1	215	475	668	234	1114	657	655	1225	0.84293	0.0126675	0.0919935	false
ENSMUSG00000034108	Ccs	522	236	268	221	196	208	184	304	-1.05185	0.0126702	0.0919935	false
[truncated: 12,685 more rows]
